# Supplementary material for: Mediterranean UNESCO World Heritage at risk from coastal flooding and erosion due to sea-level rise
Source: Nat Commun. 2018 Oct 16;9:4161. doi: 10.1038/s41467-018-06645-9 (PMC6191433; doi:10.1038/s41467-018-06645-9)
Supplement: Supplementary file 5 — Supplementary Data 2 [file 41467_2018_6645_MOESM5_ESM.csv]

Erosion risk calculations for each World Heritage site
id_no	year	scenario	distance	material	mWH	sedisup	index
36	2000	RCP2.6	968.32	muddy	0.58	6.67	0
37	2000	RCP2.6	0	rocky	0.56	4.88	6.93
79	2000	RCP2.6	0	rocky with pocket beaches	0.54	0.39	8.48
95	2000	RCP2.6	0	rocky	0.36	0.28	6.59
97	2000	RCP2.6	0	rocky	0.35	0.76	6.59
125	2000	RCP2.6	0	rocky	0.4	0.48	6.67
131	2000	RCP2.6	0	rocky	0.88	0.25	7.33
164	2000	RCP2.6	25700.4	sandy	0.67	11.54	0
183	2000	RCP2.6	0	rocky with pocket beaches	0.75	0.73	8.71
184	2000	RCP2.6	0	rocky with pocket beaches	0.72	0.86	8.65
193	2000	RCP2.6	0	rocky	0.78	0.63	7.3
295	2000	RCP2.6	0	rocky	0.54	0.73	6.91
299	2000	RCP2.6	0	sandy	0.72	0.94	9.79
332	2000	RCP2.6	0	rocky with pocket beaches	1	0.41	8.86
356	2000	RCP2.6	0	rocky	0.09	0.92	6.15
394	2000	RCP2.6	0	muddy	0.19	9.71	7.03
395	2000	RCP2.6	9136.33	sandy	0.41	4.77	0
484	2000	RCP2.6	3156.24	sandy	0.54	2.18	0
493	2000	RCP2.6	19.24	rocky	0.42	0.21	6.55
498	2000	RCP2.6	308.56	rocky	0.5	0.96	4.36
530	2000	RCP2.6	0	rocky	0.95	0.2	7.33
565	2000	RCP2.6	0	rocky	0.81	0.89	7.33
570	2000	RCP2.6	338.09	muddy	0.37	0.82	5.85
595	2000	RCP2.6	0	sandy	0.4	0.41	9.43
712	2000	RCP2.6	1127.54	muddy	0.08	9.94	0
726	2000	RCP2.6	0	rocky	0.48	0.79	6.79
733	2000	RCP2.6	0	sandy	0.2	9.04	8.24
788	2000	RCP2.6	6659.97	sandy	0.28	6.16	0
809	2000	RCP2.6	0	rocky	0.18	0.63	6.3
810	2000	RCP2.6	0	rocky	0.35	0.68	6.59
825	2000	RCP2.6	3521.98	muddy	0.11	7.36	0
826	2000	RCP2.6	0	rocky with pocket beaches	0.49	1.15	8.29
829	2000	RCP2.6	391.08	rocky	0.48	0.79	3.66
830	2000	RCP2.6	0	rocky with pocket beaches	0.55	0.67	8.44
842	2000	RCP2.6	0	rocky with pocket beaches	0.63	0.87	8.52
875	2000	RCP2.6	71.23	sandy	0.51	0.89	9
963	2000	RCP2.6	147.48	rocky	0.3	0.53	5.32
978	2000	RCP2.6	0	rocky	0.37	0.4	6.62
1018	2000	RCP2.6	426	sandy	0.29	0.71	6.28
1024	2000	RCP2.6	197.06	sandy	0.44	2.81	7.86
1042	2000	RCP2.6	0	rocky with pocket beaches	0.7	0.84	8.64
1096	2000	RCP2.6	249.81	sandy	0.72	1.29	8.05
1200	2000	RCP2.6	0	rocky with pocket beaches	0.43	0.74	8.25
1211	2000	RCP2.6	136.96	rocky	0.31	0.84	5.42
1220	2000	RCP2.6	3.27	rocky with pocket beaches	0.76	0.97	8.7
1240	2000	RCP2.6	324.13	rocky	0.35	0.3	4
1371	2000	RCP2.6	0	rocky	0.66	0.22	7.1
1500	2000	RCP2.6	0	rocky	0.62	0.54	7.04
1533	2000	RCP2.6	0	rocky	0.3	2.58	6.5
36	2010	RCP2.6	957.7	muddy	0.58	6.67	0
37	2010	RCP2.6	0	rocky	0.56	4.88	6.93
79	2010	RCP2.6	0	rocky with pocket beaches	0.54	0.39	8.48
95	2010	RCP2.6	0	rocky	0.36	0.28	6.59
97	2010	RCP2.6	0	rocky	0.35	0.76	6.59
125	2010	RCP2.6	0	rocky	0.4	0.48	6.67
131	2010	RCP2.6	0	rocky	0.88	0.25	7.33
164	2010	RCP2.6	25200.77	sandy	0.67	11.54	0
183	2010	RCP2.6	0	rocky with pocket beaches	0.75	0.73	8.71
184	2010	RCP2.6	0	rocky with pocket beaches	0.72	0.86	8.65
193	2010	RCP2.6	0	rocky	0.78	0.63	7.3
295	2010	RCP2.6	0	rocky	0.54	0.73	6.91
299	2010	RCP2.6	0	sandy	0.72	0.94	9.79
332	2010	RCP2.6	0	rocky with pocket beaches	1	0.41	8.86
356	2010	RCP2.6	0	rocky	0.09	0.92	6.15
394	2010	RCP2.6	0	muddy	0.19	9.71	7.03
395	2010	RCP2.6	8988.64	sandy	0.41	4.77	0
484	2010	RCP2.6	3136.44	sandy	0.54	2.18	0
493	2010	RCP2.6	19.24	rocky	0.42	0.21	6.55
498	2010	RCP2.6	308.56	rocky	0.5	0.96	4.36
530	2010	RCP2.6	0	rocky	0.95	0.2	7.33
565	2010	RCP2.6	0	rocky	0.81	0.89	7.33
570	2010	RCP2.6	327.95	muddy	0.37	0.82	5.92
595	2010	RCP2.6	0	sandy	0.4	0.41	9.43
712	2010	RCP2.6	1093.71	muddy	0.08	9.94	0
726	2010	RCP2.6	0	rocky	0.48	0.79	6.79
733	2010	RCP2.6	0	sandy	0.2	9.04	8.24
788	2010	RCP2.6	6526.77	sandy	0.28	6.16	0
809	2010	RCP2.6	0	rocky	0.18	0.63	6.3
810	2010	RCP2.6	0	rocky	0.35	0.68	6.59
825	2010	RCP2.6	3451.54	muddy	0.11	7.36	0
826	2010	RCP2.6	0	rocky with pocket beaches	0.49	1.15	8.29
829	2010	RCP2.6	389.28	rocky	0.48	0.79	3.68
830	2010	RCP2.6	0	rocky with pocket beaches	0.55	0.67	8.44
842	2010	RCP2.6	0	rocky with pocket beaches	0.63	0.87	8.52
875	2010	RCP2.6	69.1	sandy	0.51	0.89	9.02
963	2010	RCP2.6	144.53	rocky	0.3	0.53	5.34
978	2010	RCP2.6	0	rocky	0.37	0.4	6.62
1018	2010	RCP2.6	413.22	sandy	0.29	0.71	6.37
1024	2010	RCP2.6	197.06	sandy	0.44	2.81	7.86
1042	2010	RCP2.6	0	rocky with pocket beaches	0.7	0.84	8.64
1096	2010	RCP2.6	248.2	sandy	0.72	1.29	8.06
1200	2010	RCP2.6	0	rocky with pocket beaches	0.43	0.74	8.25
1211	2010	RCP2.6	134.22	rocky	0.31	0.84	5.45
1220	2010	RCP2.6	3.17	rocky with pocket beaches	0.76	0.97	8.7
1240	2010	RCP2.6	319.88	rocky	0.35	0.3	4.03
1371	2010	RCP2.6	0	rocky	0.66	0.22	7.1
1500	2010	RCP2.6	0	rocky	0.62	0.54	7.04
1533	2010	RCP2.6	0	rocky	0.3	2.58	6.5
36	2020	RCP2.6	947.07	muddy	0.58	6.67	0
37	2020	RCP2.6	0	rocky	0.56	4.88	6.93
79	2020	RCP2.6	0	rocky with pocket beaches	0.54	0.39	8.48
95	2020	RCP2.6	0	rocky	0.36	0.28	6.59
97	2020	RCP2.6	0	rocky	0.35	0.76	6.59
125	2020	RCP2.6	0	rocky	0.4	0.48	6.67
131	2020	RCP2.6	0	rocky	0.88	0.25	7.33
164	2020	RCP2.6	24451.32	sandy	0.67	11.54	0
183	2020	RCP2.6	0	rocky with pocket beaches	0.75	0.73	8.71
184	2020	RCP2.6	0	rocky with pocket beaches	0.72	0.86	8.65
193	2020	RCP2.6	0	rocky	0.78	0.63	7.3
295	2020	RCP2.6	0	rocky	0.54	0.73	6.91
299	2020	RCP2.6	0	sandy	0.72	0.94	9.79
332	2020	RCP2.6	0	rocky with pocket beaches	1	0.41	8.86
356	2020	RCP2.6	0	rocky	0.09	0.92	6.15
394	2020	RCP2.6	0	muddy	0.19	9.71	7.03
395	2020	RCP2.6	8767.11	sandy	0.41	4.77	0
484	2020	RCP2.6	3110.04	sandy	0.54	2.18	0
493	2020	RCP2.6	19.24	rocky	0.42	0.21	6.55
498	2020	RCP2.6	308.56	rocky	0.5	0.96	4.36
530	2020	RCP2.6	0	rocky	0.95	0.2	7.33
565	2020	RCP2.6	0	rocky	0.81	0.89	7.33
570	2020	RCP2.6	317.8	muddy	0.37	0.82	5.99
595	2020	RCP2.6	0	sandy	0.4	0.41	9.43
712	2020	RCP2.6	1048.61	muddy	0.08	9.94	0
726	2020	RCP2.6	0	rocky	0.48	0.79	6.79
733	2020	RCP2.6	0	sandy	0.2	9.04	8.24
788	2020	RCP2.6	6326.97	sandy	0.28	6.16	0
809	2020	RCP2.6	0	rocky	0.18	0.63	6.3
810	2020	RCP2.6	0	rocky	0.35	0.68	6.59
825	2020	RCP2.6	3345.88	muddy	0.11	7.36	0
826	2020	RCP2.6	0	rocky with pocket beaches	0.49	1.15	8.29
829	2020	RCP2.6	386.58	rocky	0.48	0.79	3.7
830	2020	RCP2.6	0	rocky with pocket beaches	0.55	0.67	8.44
842	2020	RCP2.6	0	rocky with pocket beaches	0.63	0.87	8.52
875	2020	RCP2.6	66.26	sandy	0.51	0.89	9.04
963	2020	RCP2.6	140.11	rocky	0.3	0.53	5.37
978	2020	RCP2.6	0	rocky	0.37	0.4	6.62
1018	2020	RCP2.6	400.44	sandy	0.29	0.71	6.46
1024	2020	RCP2.6	197.06	sandy	0.44	2.81	7.86
1042	2020	RCP2.6	0	rocky with pocket beaches	0.7	0.84	8.64
1096	2020	RCP2.6	246.04	sandy	0.72	1.29	8.07
1200	2020	RCP2.6	0	rocky with pocket beaches	0.43	0.74	8.25
1211	2020	RCP2.6	130.11	rocky	0.31	0.84	5.48
1220	2020	RCP2.6	3.04	rocky with pocket beaches	0.76	0.97	8.7
1240	2020	RCP2.6	317.04	rocky	0.35	0.3	4.05
1371	2020	RCP2.6	0	rocky	0.66	0.22	7.1
1500	2020	RCP2.6	0	rocky	0.62	0.54	7.04
1533	2020	RCP2.6	0	rocky	0.3	2.58	6.5
36	2030	RCP2.6	932.91	muddy	0.58	6.67	0
37	2030	RCP2.6	0	rocky	0.56	4.88	6.93
79	2030	RCP2.6	0	rocky with pocket beaches	0.54	0.39	8.48
95	2030	RCP2.6	0	rocky	0.36	0.28	6.59
97	2030	RCP2.6	0	rocky	0.35	0.76	6.59
125	2030	RCP2.6	0	rocky	0.4	0.48	6.67
131	2030	RCP2.6	0	rocky	0.88	0.25	7.33
164	2030	RCP2.6	23701.87	sandy	0.67	11.54	0
183	2030	RCP2.6	0	rocky with pocket beaches	0.75	0.73	8.71
184	2030	RCP2.6	0	rocky with pocket beaches	0.72	0.86	8.65
193	2030	RCP2.6	0	rocky	0.78	0.63	7.3
295	2030	RCP2.6	0	rocky	0.54	0.73	6.91
299	2030	RCP2.6	0	sandy	0.72	0.94	9.79
332	2030	RCP2.6	0	rocky with pocket beaches	1	0.41	8.86
356	2030	RCP2.6	0	rocky	0.09	0.92	6.15
394	2030	RCP2.6	0	muddy	0.19	9.71	7.03
395	2030	RCP2.6	8471.73	sandy	0.41	4.77	0
484	2030	RCP2.6	3083.65	sandy	0.54	2.18	0
493	2030	RCP2.6	19.24	rocky	0.42	0.21	6.55
498	2030	RCP2.6	308.56	rocky	0.5	0.96	4.36
530	2030	RCP2.6	0	rocky	0.95	0.2	7.33
565	2030	RCP2.6	0	rocky	0.81	0.89	7.33
570	2030	RCP2.6	307.66	muddy	0.37	0.82	6.06
595	2030	RCP2.6	0	sandy	0.4	0.41	9.43
712	2030	RCP2.6	1003.51	muddy	0.08	9.94	0
726	2030	RCP2.6	0	rocky	0.48	0.79	6.79
733	2030	RCP2.6	0	sandy	0.2	9.04	8.24
788	2030	RCP2.6	6060.57	sandy	0.28	6.16	0
809	2030	RCP2.6	0	rocky	0.18	0.63	6.3
810	2030	RCP2.6	0	rocky	0.35	0.68	6.59
825	2030	RCP2.6	3240.22	muddy	0.11	7.36	0
826	2030	RCP2.6	0	rocky with pocket beaches	0.49	1.15	8.29
829	2030	RCP2.6	382.98	rocky	0.48	0.79	3.73
830	2030	RCP2.6	0	rocky with pocket beaches	0.55	0.67	8.44
842	2030	RCP2.6	0	rocky with pocket beaches	0.63	0.87	8.52
875	2030	RCP2.6	63.42	sandy	0.51	0.89	9.06
963	2030	RCP2.6	135.68	rocky	0.3	0.53	5.41
978	2030	RCP2.6	0	rocky	0.37	0.4	6.62
1018	2030	RCP2.6	387.66	sandy	0.29	0.71	6.55
1024	2030	RCP2.6	197.06	sandy	0.44	2.81	7.86
1042	2030	RCP2.6	0	rocky with pocket beaches	0.7	0.84	8.64
1096	2030	RCP2.6	244.43	sandy	0.72	1.29	8.08
1200	2030	RCP2.6	0	rocky with pocket beaches	0.43	0.74	8.25
1211	2030	RCP2.6	126	rocky	0.31	0.84	5.51
1220	2030	RCP2.6	2.94	rocky with pocket beaches	0.76	0.97	8.7
1240	2030	RCP2.6	311.37	rocky	0.35	0.3	4.1
1371	2030	RCP2.6	0	rocky	0.66	0.22	7.1
1500	2030	RCP2.6	0	rocky	0.62	0.54	7.04
1533	2030	RCP2.6	0	rocky	0.3	2.58	6.5
36	2040	RCP2.6	918.75	muddy	0.58	6.67	0
37	2040	RCP2.6	0	rocky	0.56	4.88	6.93
79	2040	RCP2.6	0	rocky with pocket beaches	0.54	0.39	8.48
95	2040	RCP2.6	0	rocky	0.36	0.28	6.59
97	2040	RCP2.6	0	rocky	0.35	0.76	6.59
125	2040	RCP2.6	0	rocky	0.4	0.48	6.67
131	2040	RCP2.6	0	rocky	0.88	0.25	7.33
164	2040	RCP2.6	22702.61	sandy	0.67	11.54	0
183	2040	RCP2.6	0	rocky with pocket beaches	0.75	0.73	8.71
184	2040	RCP2.6	0	rocky with pocket beaches	0.72	0.86	8.65
193	2040	RCP2.6	0	rocky	0.78	0.63	7.3
295	2040	RCP2.6	0	rocky	0.54	0.73	6.91
299	2040	RCP2.6	0	sandy	0.72	0.94	9.79
332	2040	RCP2.6	0	rocky with pocket beaches	1	0.41	8.86
356	2040	RCP2.6	0	rocky	0.09	0.92	6.15
394	2040	RCP2.6	0	muddy	0.19	9.71	7.03
395	2040	RCP2.6	8176.36	sandy	0.41	4.77	0
484	2040	RCP2.6	3057.25	sandy	0.54	2.18	0
493	2040	RCP2.6	19.24	rocky	0.42	0.21	6.55
498	2040	RCP2.6	308.56	rocky	0.5	0.96	4.36
530	2040	RCP2.6	0	rocky	0.95	0.2	7.33
565	2040	RCP2.6	0	rocky	0.81	0.89	7.33
570	2040	RCP2.6	294.14	muddy	0.37	0.82	6.15
595	2040	RCP2.6	0	sandy	0.4	0.41	9.43
712	2040	RCP2.6	958.41	muddy	0.08	9.94	0
726	2040	RCP2.6	0	rocky	0.48	0.79	6.79
733	2040	RCP2.6	0	sandy	0.2	9.04	8.24
788	2040	RCP2.6	5860.77	sandy	0.28	6.16	0
809	2040	RCP2.6	0	rocky	0.18	0.63	6.3
810	2040	RCP2.6	0	rocky	0.35	0.68	6.59
825	2040	RCP2.6	3134.56	muddy	0.11	7.36	0
826	2040	RCP2.6	0	rocky with pocket beaches	0.49	1.15	8.29
829	2040	RCP2.6	379.38	rocky	0.48	0.79	3.76
830	2040	RCP2.6	0	rocky with pocket beaches	0.55	0.67	8.44
842	2040	RCP2.6	0	rocky with pocket beaches	0.63	0.87	8.52
875	2040	RCP2.6	59.86	sandy	0.51	0.89	9.08
963	2040	RCP2.6	129.78	rocky	0.3	0.53	5.46
978	2040	RCP2.6	0	rocky	0.37	0.4	6.62
1018	2040	RCP2.6	370.62	sandy	0.29	0.71	6.66
1024	2040	RCP2.6	197.06	sandy	0.44	2.81	7.86
1042	2040	RCP2.6	0	rocky with pocket beaches	0.7	0.84	8.64
1096	2040	RCP2.6	241.74	sandy	0.72	1.29	8.1
1200	2040	RCP2.6	0	rocky with pocket beaches	0.43	0.74	8.25
1211	2040	RCP2.6	121.89	rocky	0.31	0.84	5.54
1220	2040	RCP2.6	2.78	rocky with pocket beaches	0.76	0.97	8.7
1240	2040	RCP2.6	305.7	rocky	0.35	0.3	4.14
1371	2040	RCP2.6	0	rocky	0.66	0.22	7.1
1500	2040	RCP2.6	0	rocky	0.62	0.54	7.04
1533	2040	RCP2.6	0	rocky	0.3	2.58	6.5
36	2050	RCP2.6	901.04	muddy	0.58	6.67	0
37	2050	RCP2.6	0	rocky	0.56	4.88	6.93
79	2050	RCP2.6	0	rocky with pocket beaches	0.54	0.39	8.48
95	2050	RCP2.6	0	rocky	0.36	0.28	6.59
97	2050	RCP2.6	0	rocky	0.35	0.76	6.59
125	2050	RCP2.6	0	rocky	0.4	0.48	6.67
131	2050	RCP2.6	0	rocky	0.88	0.25	7.33
164	2050	RCP2.6	21703.35	sandy	0.67	11.54	0
183	2050	RCP2.6	0	rocky with pocket beaches	0.75	0.73	8.71
184	2050	RCP2.6	0	rocky with pocket beaches	0.72	0.86	8.65
193	2050	RCP2.6	0	rocky	0.78	0.63	7.3
295	2050	RCP2.6	0	rocky	0.54	0.73	6.91
299	2050	RCP2.6	0	sandy	0.72	0.94	9.79
332	2050	RCP2.6	0	rocky with pocket beaches	1	0.41	8.86
356	2050	RCP2.6	0	rocky	0.09	0.92	6.15
394	2050	RCP2.6	0	muddy	0.19	9.71	7.03
395	2050	RCP2.6	7880.98	sandy	0.41	4.77	0
484	2050	RCP2.6	3024.25	sandy	0.54	2.18	0
493	2050	RCP2.6	19.24	rocky	0.42	0.21	6.55
498	2050	RCP2.6	308.56	rocky	0.5	0.96	4.36
530	2050	RCP2.6	0	rocky	0.95	0.2	7.33
565	2050	RCP2.6	0	rocky	0.81	0.89	7.33
570	2050	RCP2.6	277.23	muddy	0.37	0.82	6.27
595	2050	RCP2.6	0	sandy	0.4	0.41	9.43
712	2050	RCP2.6	902.03	muddy	0.08	9.94	0
726	2050	RCP2.6	0	rocky	0.48	0.79	6.79
733	2050	RCP2.6	0	sandy	0.2	9.04	8.24
788	2050	RCP2.6	5594.37	sandy	0.28	6.16	0
809	2050	RCP2.6	0	rocky	0.18	0.63	6.3
810	2050	RCP2.6	0	rocky	0.35	0.68	6.59
825	2050	RCP2.6	2993.68	muddy	0.11	7.36	0
826	2050	RCP2.6	0	rocky with pocket beaches	0.49	1.15	8.29
829	2050	RCP2.6	375.78	rocky	0.48	0.79	3.79
830	2050	RCP2.6	0	rocky with pocket beaches	0.55	0.67	8.44
842	2050	RCP2.6	0	rocky with pocket beaches	0.63	0.87	8.52
875	2050	RCP2.6	56.31	sandy	0.51	0.89	9.11
963	2050	RCP2.6	125.36	rocky	0.3	0.53	5.49
978	2050	RCP2.6	0	rocky	0.37	0.4	6.62
1018	2050	RCP2.6	349.32	sandy	0.29	0.71	6.81
1024	2050	RCP2.6	197.06	sandy	0.44	2.81	7.86
1042	2050	RCP2.6	0	rocky with pocket beaches	0.7	0.84	8.64
1096	2050	RCP2.6	239.58	sandy	0.72	1.29	8.12
1200	2050	RCP2.6	0	rocky with pocket beaches	0.43	0.74	8.25
1211	2050	RCP2.6	116.42	rocky	0.31	0.84	5.59
1220	2050	RCP2.6	2.65	rocky with pocket beaches	0.76	0.97	8.7
1240	2050	RCP2.6	300.03	rocky	0.35	0.3	4.19
1371	2050	RCP2.6	0	rocky	0.66	0.22	7.1
1500	2050	RCP2.6	0	rocky	0.62	0.54	7.04
1533	2050	RCP2.6	0	rocky	0.3	2.58	6.5
36	2060	RCP2.6	890.42	muddy	0.58	6.67	0
37	2060	RCP2.6	0	rocky	0.56	4.88	6.93
79	2060	RCP2.6	0	rocky with pocket beaches	0.54	0.39	8.48
95	2060	RCP2.6	0	rocky	0.36	0.28	6.59
97	2060	RCP2.6	0	rocky	0.35	0.76	6.59
125	2060	RCP2.6	0	rocky	0.4	0.48	6.67
131	2060	RCP2.6	0	rocky	0.88	0.25	7.33
164	2060	RCP2.6	20704.08	sandy	0.67	11.54	0
183	2060	RCP2.6	0	rocky with pocket beaches	0.75	0.73	8.71
184	2060	RCP2.6	0	rocky with pocket beaches	0.72	0.86	8.65
193	2060	RCP2.6	0	rocky	0.78	0.63	7.3
295	2060	RCP2.6	0	rocky	0.54	0.73	6.91
299	2060	RCP2.6	0	sandy	0.72	0.94	9.79
332	2060	RCP2.6	0	rocky with pocket beaches	1	0.41	8.86
356	2060	RCP2.6	0	rocky	0.09	0.92	6.15
394	2060	RCP2.6	0	muddy	0.19	9.71	7.03
395	2060	RCP2.6	7585.61	sandy	0.41	4.77	0
484	2060	RCP2.6	2997.85	sandy	0.54	2.18	0
493	2060	RCP2.6	19.24	rocky	0.42	0.21	6.55
498	2060	RCP2.6	308.56	rocky	0.5	0.96	4.36
530	2060	RCP2.6	0	rocky	0.95	0.2	7.33
565	2060	RCP2.6	0	rocky	0.81	0.89	7.33
570	2060	RCP2.6	267.09	muddy	0.37	0.82	6.33
595	2060	RCP2.6	0	sandy	0.4	0.41	9.43
712	2060	RCP2.6	845.65	muddy	0.08	9.94	0
726	2060	RCP2.6	0	rocky	0.48	0.79	6.79
733	2060	RCP2.6	0	sandy	0.2	9.04	8.24
788	2060	RCP2.6	5327.98	sandy	0.28	6.16	0
809	2060	RCP2.6	0	rocky	0.18	0.63	6.3
810	2060	RCP2.6	0	rocky	0.35	0.68	6.59
825	2060	RCP2.6	2888.02	muddy	0.11	7.36	0
826	2060	RCP2.6	0	rocky with pocket beaches	0.49	1.15	8.29
829	2060	RCP2.6	373.08	rocky	0.48	0.79	3.81
830	2060	RCP2.6	0	rocky with pocket beaches	0.55	0.67	8.44
842	2060	RCP2.6	0	rocky with pocket beaches	0.63	0.87	8.52
875	2060	RCP2.6	53.47	sandy	0.51	0.89	9.13
963	2060	RCP2.6	119.46	rocky	0.3	0.53	5.54
978	2060	RCP2.6	0	rocky	0.37	0.4	6.62
1018	2060	RCP2.6	336.54	sandy	0.29	0.71	6.9
1024	2060	RCP2.6	197.06	sandy	0.44	2.81	7.86
1042	2060	RCP2.6	0	rocky with pocket beaches	0.7	0.84	8.64
1096	2060	RCP2.6	237.43	sandy	0.72	1.29	8.13
1200	2060	RCP2.6	0	rocky with pocket beaches	0.43	0.74	8.25
1211	2060	RCP2.6	112.31	rocky	0.31	0.84	5.62
1220	2060	RCP2.6	2.52	rocky with pocket beaches	0.76	0.97	8.7
1240	2060	RCP2.6	294.36	rocky	0.35	0.3	4.24
1371	2060	RCP2.6	0	rocky	0.66	0.22	7.1
1500	2060	RCP2.6	0	rocky	0.62	0.54	7.04
1533	2060	RCP2.6	0	rocky	0.3	2.58	6.5
36	2070	RCP2.6	876.26	muddy	0.58	6.67	0
37	2070	RCP2.6	0	rocky	0.56	4.88	6.93
79	2070	RCP2.6	0	rocky with pocket beaches	0.54	0.39	8.48
95	2070	RCP2.6	0	rocky	0.36	0.28	6.59
97	2070	RCP2.6	0	rocky	0.35	0.76	6.59
125	2070	RCP2.6	0	rocky	0.4	0.48	6.67
131	2070	RCP2.6	0	rocky	0.88	0.25	7.33
164	2070	RCP2.6	19954.64	sandy	0.67	11.54	0
183	2070	RCP2.6	0	rocky with pocket beaches	0.75	0.73	8.71
184	2070	RCP2.6	0	rocky with pocket beaches	0.72	0.86	8.65
193	2070	RCP2.6	0	rocky	0.78	0.63	7.3
295	2070	RCP2.6	0	rocky	0.54	0.73	6.91
299	2070	RCP2.6	0	sandy	0.72	0.94	9.79
332	2070	RCP2.6	0	rocky with pocket beaches	1	0.41	8.86
356	2070	RCP2.6	0	rocky	0.09	0.92	6.15
394	2070	RCP2.6	0	muddy	0.19	9.71	7.03
395	2070	RCP2.6	7364.07	sandy	0.41	4.77	0
484	2070	RCP2.6	2971.45	sandy	0.54	2.18	0
493	2070	RCP2.6	19.24	rocky	0.42	0.21	6.55
498	2070	RCP2.6	308.56	rocky	0.5	0.96	4.36
530	2070	RCP2.6	0	rocky	0.95	0.2	7.33
565	2070	RCP2.6	0	rocky	0.81	0.89	7.33
570	2070	RCP2.6	253.57	muddy	0.37	0.82	6.43
595	2070	RCP2.6	0	sandy	0.4	0.41	9.43
712	2070	RCP2.6	800.55	muddy	0.08	9.94	0
726	2070	RCP2.6	0	rocky	0.48	0.79	6.79
733	2070	RCP2.6	0	sandy	0.2	9.04	8.24
788	2070	RCP2.6	5061.58	sandy	0.28	6.16	0
809	2070	RCP2.6	0	rocky	0.18	0.63	6.3
810	2070	RCP2.6	0	rocky	0.35	0.68	6.59
825	2070	RCP2.6	2782.36	muddy	0.11	7.36	0
826	2070	RCP2.6	0	rocky with pocket beaches	0.49	1.15	8.29
829	2070	RCP2.6	369.48	rocky	0.48	0.79	3.84
830	2070	RCP2.6	0	rocky with pocket beaches	0.55	0.67	8.44
842	2070	RCP2.6	0	rocky with pocket beaches	0.63	0.87	8.52
875	2070	RCP2.6	50.63	sandy	0.51	0.89	9.15
963	2070	RCP2.6	115.03	rocky	0.3	0.53	5.57
978	2070	RCP2.6	0	rocky	0.37	0.4	6.62
1018	2070	RCP2.6	319.5	sandy	0.29	0.71	7.01
1024	2070	RCP2.6	197.06	sandy	0.44	2.81	7.86
1042	2070	RCP2.6	0	rocky with pocket beaches	0.7	0.84	8.64
1096	2070	RCP2.6	235.28	sandy	0.72	1.29	8.15
1200	2070	RCP2.6	0	rocky with pocket beaches	0.43	0.74	8.25
1211	2070	RCP2.6	106.83	rocky	0.31	0.84	5.66
1220	2070	RCP2.6	2.39	rocky with pocket beaches	0.76	0.97	8.7
1240	2070	RCP2.6	290.11	rocky	0.35	0.3	4.27
1371	2070	RCP2.6	0	rocky	0.66	0.22	7.1
1500	2070	RCP2.6	0	rocky	0.62	0.54	7.04
1533	2070	RCP2.6	0	rocky	0.3	2.58	6.5
36	2080	RCP2.6	862.09	muddy	0.58	6.67	0
37	2080	RCP2.6	0	rocky	0.56	4.88	6.93
79	2080	RCP2.6	0	rocky with pocket beaches	0.54	0.39	8.48
95	2080	RCP2.6	0	rocky	0.36	0.28	6.59
97	2080	RCP2.6	0	rocky	0.35	0.76	6.59
125	2080	RCP2.6	0	rocky	0.4	0.48	6.67
131	2080	RCP2.6	0	rocky	0.88	0.25	7.33
164	2080	RCP2.6	19205.19	sandy	0.67	11.54	0
183	2080	RCP2.6	0	rocky with pocket beaches	0.75	0.73	8.71
184	2080	RCP2.6	0	rocky with pocket beaches	0.72	0.86	8.65
193	2080	RCP2.6	0	rocky	0.78	0.63	7.3
295	2080	RCP2.6	0	rocky	0.54	0.73	6.91
299	2080	RCP2.6	0	sandy	0.72	0.94	9.79
332	2080	RCP2.6	0	rocky with pocket beaches	1	0.41	8.86
356	2080	RCP2.6	0	rocky	0.09	0.92	6.15
394	2080	RCP2.6	0	muddy	0.19	9.71	7.03
395	2080	RCP2.6	7142.54	sandy	0.41	4.77	0
484	2080	RCP2.6	2945.06	sandy	0.54	2.18	0
493	2080	RCP2.6	19.24	rocky	0.42	0.21	6.55
498	2080	RCP2.6	308.56	rocky	0.5	0.96	4.36
530	2080	RCP2.6	0	rocky	0.95	0.2	7.33
565	2080	RCP2.6	0	rocky	0.81	0.89	7.33
570	2080	RCP2.6	243.42	muddy	0.37	0.82	6.5
595	2080	RCP2.6	0	sandy	0.4	0.41	9.43
712	2080	RCP2.6	755.45	muddy	0.08	9.94	0
726	2080	RCP2.6	0	rocky	0.48	0.79	6.79
733	2080	RCP2.6	0	sandy	0.2	9.04	8.24
788	2080	RCP2.6	4861.78	sandy	0.28	6.16	0
809	2080	RCP2.6	0	rocky	0.18	0.63	6.3
810	2080	RCP2.6	0	rocky	0.35	0.68	6.59
825	2080	RCP2.6	2676.7	muddy	0.11	7.36	0
826	2080	RCP2.6	0	rocky with pocket beaches	0.49	1.15	8.29
829	2080	RCP2.6	366.78	rocky	0.48	0.79	3.86
830	2080	RCP2.6	0	rocky with pocket beaches	0.55	0.67	8.44
842	2080	RCP2.6	0	rocky with pocket beaches	0.63	0.87	8.52
875	2080	RCP2.6	47.79	sandy	0.51	0.89	9.17
963	2080	RCP2.6	110.61	rocky	0.3	0.53	5.61
978	2080	RCP2.6	0	rocky	0.37	0.4	6.62
1018	2080	RCP2.6	302.46	sandy	0.29	0.71	7.13
1024	2080	RCP2.6	197.06	sandy	0.44	2.81	7.86
1042	2080	RCP2.6	0	rocky with pocket beaches	0.7	0.84	8.64
1096	2080	RCP2.6	233.12	sandy	0.72	1.29	8.16
1200	2080	RCP2.6	0	rocky with pocket beaches	0.43	0.74	8.25
1211	2080	RCP2.6	104.09	rocky	0.31	0.84	5.69
1220	2080	RCP2.6	2.26	rocky with pocket beaches	0.76	0.97	8.7
1240	2080	RCP2.6	285.85	rocky	0.35	0.3	4.3
1371	2080	RCP2.6	0	rocky	0.66	0.22	7.1
1500	2080	RCP2.6	0	rocky	0.62	0.54	7.04
1533	2080	RCP2.6	0	rocky	0.3	2.58	6.5
36	2090	RCP2.6	851.47	muddy	0.58	6.67	0
37	2090	RCP2.6	0	rocky	0.56	4.88	6.93
79	2090	RCP2.6	0	rocky with pocket beaches	0.54	0.39	8.48
95	2090	RCP2.6	0	rocky	0.36	0.28	6.59
97	2090	RCP2.6	0	rocky	0.35	0.76	6.59
125	2090	RCP2.6	0	rocky	0.4	0.48	6.67
131	2090	RCP2.6	0	rocky	0.88	0.25	7.33
164	2090	RCP2.6	18455.74	sandy	0.67	11.54	0
183	2090	RCP2.6	0	rocky with pocket beaches	0.75	0.73	8.71
184	2090	RCP2.6	0	rocky with pocket beaches	0.72	0.86	8.65
193	2090	RCP2.6	0	rocky	0.78	0.63	7.3
295	2090	RCP2.6	0	rocky	0.54	0.73	6.91
299	2090	RCP2.6	0	sandy	0.72	0.94	9.79
332	2090	RCP2.6	0	rocky with pocket beaches	1	0.41	8.86
356	2090	RCP2.6	0	rocky	0.09	0.92	6.15
394	2090	RCP2.6	0	muddy	0.19	9.71	7.03
395	2090	RCP2.6	6921.01	sandy	0.41	4.77	0
484	2090	RCP2.6	2925.26	sandy	0.54	2.18	0
493	2090	RCP2.6	19.24	rocky	0.42	0.21	6.55
498	2090	RCP2.6	308.56	rocky	0.5	0.96	4.36
530	2090	RCP2.6	0	rocky	0.95	0.2	7.33
565	2090	RCP2.6	0	rocky	0.81	0.89	7.33
570	2090	RCP2.6	229.9	muddy	0.37	0.82	6.59
595	2090	RCP2.6	0	sandy	0.4	0.41	9.43
712	2090	RCP2.6	721.63	muddy	0.08	9.94	0
726	2090	RCP2.6	0	rocky	0.48	0.79	6.79
733	2090	RCP2.6	0	sandy	0.2	9.04	8.24
788	2090	RCP2.6	4661.98	sandy	0.28	6.16	0
809	2090	RCP2.6	0	rocky	0.18	0.63	6.3
810	2090	RCP2.6	0	rocky	0.35	0.68	6.59
825	2090	RCP2.6	2571.05	muddy	0.11	7.36	0
826	2090	RCP2.6	0	rocky with pocket beaches	0.49	1.15	8.29
829	2090	RCP2.6	364.08	rocky	0.48	0.79	3.88
830	2090	RCP2.6	0	rocky with pocket beaches	0.55	0.67	8.44
842	2090	RCP2.6	0	rocky with pocket beaches	0.63	0.87	8.52
875	2090	RCP2.6	44.95	sandy	0.51	0.89	9.18
963	2090	RCP2.6	106.19	rocky	0.3	0.53	5.65
978	2090	RCP2.6	0	rocky	0.37	0.4	6.62
1018	2090	RCP2.6	289.68	sandy	0.29	0.71	7.22
1024	2090	RCP2.6	197.06	sandy	0.44	2.81	7.86
1042	2090	RCP2.6	0	rocky with pocket beaches	0.7	0.84	8.64
1096	2090	RCP2.6	231.51	sandy	0.72	1.29	8.17
1200	2090	RCP2.6	0	rocky with pocket beaches	0.43	0.74	8.25
1211	2090	RCP2.6	99.98	rocky	0.31	0.84	5.72
1220	2090	RCP2.6	2.16	rocky with pocket beaches	0.76	0.97	8.7
1240	2090	RCP2.6	281.6	rocky	0.35	0.3	4.34
1371	2090	RCP2.6	0	rocky	0.66	0.22	7.1
1500	2090	RCP2.6	0	rocky	0.62	0.54	7.04
1533	2090	RCP2.6	0	rocky	0.3	2.58	6.5
36	2100	RCP2.6	837.31	muddy	0.58	6.67	0
37	2100	RCP2.6	0	rocky	0.56	4.88	6.93
79	2100	RCP2.6	0	rocky with pocket beaches	0.54	0.39	8.48
95	2100	RCP2.6	0	rocky	0.36	0.28	6.59
97	2100	RCP2.6	0	rocky	0.35	0.76	6.59
125	2100	RCP2.6	0	rocky	0.4	0.48	6.67
131	2100	RCP2.6	0	rocky	0.88	0.25	7.33
164	2100	RCP2.6	17456.48	sandy	0.67	11.54	0
183	2100	RCP2.6	0	rocky with pocket beaches	0.75	0.73	8.71
184	2100	RCP2.6	0	rocky with pocket beaches	0.72	0.86	8.65
193	2100	RCP2.6	0	rocky	0.78	0.63	7.3
295	2100	RCP2.6	0	rocky	0.54	0.73	6.91
299	2100	RCP2.6	0	sandy	0.72	0.94	9.79
332	2100	RCP2.6	0	rocky with pocket beaches	1	0.41	8.86
356	2100	RCP2.6	0	rocky	0.09	0.92	6.15
394	2100	RCP2.6	0	muddy	0.19	9.71	7.03
395	2100	RCP2.6	6551.79	sandy	0.41	4.77	0
484	2100	RCP2.6	2892.26	sandy	0.54	2.18	0
493	2100	RCP2.6	19.24	rocky	0.42	0.21	6.55
498	2100	RCP2.6	308.56	rocky	0.5	0.96	4.36
530	2100	RCP2.6	0	rocky	0.95	0.2	7.33
565	2100	RCP2.6	0	rocky	0.81	0.89	7.33
570	2100	RCP2.6	216.38	muddy	0.37	0.82	6.68
595	2100	RCP2.6	0	sandy	0.4	0.41	9.43
712	2100	RCP2.6	665.25	muddy	0.08	9.94	0
726	2100	RCP2.6	0	rocky	0.48	0.79	6.79
733	2100	RCP2.6	0	sandy	0.2	9.04	8.24
788	2100	RCP2.6	4395.58	sandy	0.28	6.16	0
809	2100	RCP2.6	0	rocky	0.18	0.63	6.3
810	2100	RCP2.6	0	rocky	0.35	0.68	6.59
825	2100	RCP2.6	2430.17	muddy	0.11	7.36	0
826	2100	RCP2.6	0	rocky with pocket beaches	0.49	1.15	8.29
829	2100	RCP2.6	360.48	rocky	0.48	0.79	3.91
830	2100	RCP2.6	0	rocky with pocket beaches	0.55	0.67	8.44
842	2100	RCP2.6	0	rocky with pocket beaches	0.63	0.87	8.52
875	2100	RCP2.6	41.39	sandy	0.51	0.89	9.21
963	2100	RCP2.6	100.29	rocky	0.3	0.53	5.69
978	2100	RCP2.6	0	rocky	0.37	0.4	6.62
1018	2100	RCP2.6	272.64	sandy	0.29	0.71	7.33
1024	2100	RCP2.6	197.06	sandy	0.44	2.81	7.86
1042	2100	RCP2.6	0	rocky with pocket beaches	0.7	0.84	8.64
1096	2100	RCP2.6	228.82	sandy	0.72	1.29	8.19
1200	2100	RCP2.6	0	rocky with pocket beaches	0.43	0.74	8.25
1211	2100	RCP2.6	94.5	rocky	0.31	0.84	5.76
1220	2100	RCP2.6	1.99	rocky with pocket beaches	0.76	0.97	8.7
1240	2100	RCP2.6	275.93	rocky	0.35	0.3	4.38
1371	2100	RCP2.6	0	rocky	0.66	0.22	7.1
1500	2100	RCP2.6	0	rocky	0.62	0.54	7.04
1533	2100	RCP2.6	0	rocky	0.3	2.58	6.5
36	2000	RCP4.5	968.32	muddy	0.58	6.67	0
37	2000	RCP4.5	0	rocky	0.56	4.88	6.93
79	2000	RCP4.5	0	rocky with pocket beaches	0.54	0.39	8.48
95	2000	RCP4.5	0	rocky	0.36	0.28	6.59
97	2000	RCP4.5	0	rocky	0.35	0.76	6.59
125	2000	RCP4.5	0	rocky	0.4	0.48	6.67
131	2000	RCP4.5	0	rocky	0.88	0.25	7.33
164	2000	RCP4.5	25700.4	sandy	0.67	11.54	0
183	2000	RCP4.5	0	rocky with pocket beaches	0.75	0.73	8.71
184	2000	RCP4.5	0	rocky with pocket beaches	0.72	0.86	8.65
193	2000	RCP4.5	0	rocky	0.78	0.63	7.3
295	2000	RCP4.5	0	rocky	0.54	0.73	6.91
299	2000	RCP4.5	0	sandy	0.72	0.94	9.79
332	2000	RCP4.5	0	rocky with pocket beaches	1	0.41	8.86
356	2000	RCP4.5	0	rocky	0.09	0.92	6.15
394	2000	RCP4.5	0	muddy	0.19	9.71	7.03
395	2000	RCP4.5	9136.33	sandy	0.41	4.77	0
484	2000	RCP4.5	3156.24	sandy	0.54	2.18	0
493	2000	RCP4.5	19.24	rocky	0.42	0.21	6.55
498	2000	RCP4.5	308.56	rocky	0.5	0.96	4.36
530	2000	RCP4.5	0	rocky	0.95	0.2	7.33
565	2000	RCP4.5	0	rocky	0.81	0.89	7.33
570	2000	RCP4.5	338.09	muddy	0.37	0.82	5.85
595	2000	RCP4.5	0	sandy	0.4	0.41	9.43
712	2000	RCP4.5	1127.54	muddy	0.08	9.94	0
726	2000	RCP4.5	0	rocky	0.48	0.79	6.79
733	2000	RCP4.5	0	sandy	0.2	9.04	8.24
788	2000	RCP4.5	6659.97	sandy	0.28	6.16	0
809	2000	RCP4.5	0	rocky	0.18	0.63	6.3
810	2000	RCP4.5	0	rocky	0.35	0.68	6.59
825	2000	RCP4.5	3521.98	muddy	0.11	7.36	0
826	2000	RCP4.5	0	rocky with pocket beaches	0.49	1.15	8.29
829	2000	RCP4.5	391.08	rocky	0.48	0.79	3.66
830	2000	RCP4.5	0	rocky with pocket beaches	0.55	0.67	8.44
842	2000	RCP4.5	0	rocky with pocket beaches	0.63	0.87	8.52
875	2000	RCP4.5	71.23	sandy	0.51	0.89	9
963	2000	RCP4.5	147.48	rocky	0.3	0.53	5.32
978	2000	RCP4.5	0	rocky	0.37	0.4	6.62
1018	2000	RCP4.5	426	sandy	0.29	0.71	6.28
1024	2000	RCP4.5	197.06	sandy	0.44	2.81	7.86
1042	2000	RCP4.5	0	rocky with pocket beaches	0.7	0.84	8.64
1096	2000	RCP4.5	249.81	sandy	0.72	1.29	8.05
1200	2000	RCP4.5	0	rocky with pocket beaches	0.43	0.74	8.25
1211	2000	RCP4.5	136.96	rocky	0.31	0.84	5.42
1220	2000	RCP4.5	3.27	rocky with pocket beaches	0.76	0.97	8.7
1240	2000	RCP4.5	324.13	rocky	0.35	0.3	4
1371	2000	RCP4.5	0	rocky	0.66	0.22	7.1
1500	2000	RCP4.5	0	rocky	0.62	0.54	7.04
1533	2000	RCP4.5	0	rocky	0.3	2.58	6.5
36	2010	RCP4.5	957.7	muddy	0.58	6.67	0
37	2010	RCP4.5	0	rocky	0.56	4.88	6.93
79	2010	RCP4.5	0	rocky with pocket beaches	0.54	0.39	8.48
95	2010	RCP4.5	0	rocky	0.36	0.28	6.59
97	2010	RCP4.5	0	rocky	0.35	0.76	6.59
125	2010	RCP4.5	0	rocky	0.4	0.48	6.67
131	2010	RCP4.5	0	rocky	0.88	0.25	7.33
164	2010	RCP4.5	24950.95	sandy	0.67	11.54	0
183	2010	RCP4.5	0	rocky with pocket beaches	0.75	0.73	8.71
184	2010	RCP4.5	0	rocky with pocket beaches	0.72	0.86	8.65
193	2010	RCP4.5	0	rocky	0.78	0.63	7.3
295	2010	RCP4.5	0	rocky	0.54	0.73	6.91
299	2010	RCP4.5	0	sandy	0.72	0.94	9.79
332	2010	RCP4.5	0	rocky with pocket beaches	1	0.41	8.86
356	2010	RCP4.5	0	rocky	0.09	0.92	6.15
394	2010	RCP4.5	0	muddy	0.19	9.71	7.03
395	2010	RCP4.5	8914.8	sandy	0.41	4.77	0
484	2010	RCP4.5	3129.84	sandy	0.54	2.18	0
493	2010	RCP4.5	19.24	rocky	0.42	0.21	6.55
498	2010	RCP4.5	308.56	rocky	0.5	0.96	4.36
530	2010	RCP4.5	0	rocky	0.95	0.2	7.33
565	2010	RCP4.5	0	rocky	0.81	0.89	7.33
570	2010	RCP4.5	327.95	muddy	0.37	0.82	5.92
595	2010	RCP4.5	0	sandy	0.4	0.41	9.43
712	2010	RCP4.5	1082.44	muddy	0.08	9.94	0
726	2010	RCP4.5	0	rocky	0.48	0.79	6.79
733	2010	RCP4.5	0	sandy	0.2	9.04	8.24
788	2010	RCP4.5	6460.17	sandy	0.28	6.16	0
809	2010	RCP4.5	0	rocky	0.18	0.63	6.3
810	2010	RCP4.5	0	rocky	0.35	0.68	6.59
825	2010	RCP4.5	3416.32	muddy	0.11	7.36	0
826	2010	RCP4.5	0	rocky with pocket beaches	0.49	1.15	8.29
829	2010	RCP4.5	388.38	rocky	0.48	0.79	3.69
830	2010	RCP4.5	0	rocky with pocket beaches	0.55	0.67	8.44
842	2010	RCP4.5	0	rocky with pocket beaches	0.63	0.87	8.52
875	2010	RCP4.5	68.39	sandy	0.51	0.89	9.02
963	2010	RCP4.5	143.06	rocky	0.3	0.53	5.35
978	2010	RCP4.5	0	rocky	0.37	0.4	6.62
1018	2010	RCP4.5	413.22	sandy	0.29	0.71	6.37
1024	2010	RCP4.5	197.06	sandy	0.44	2.81	7.86
1042	2010	RCP4.5	0	rocky with pocket beaches	0.7	0.84	8.64
1096	2010	RCP4.5	248.2	sandy	0.72	1.29	8.06
1200	2010	RCP4.5	0	rocky with pocket beaches	0.43	0.74	8.25
1211	2010	RCP4.5	134.22	rocky	0.31	0.84	5.45
1220	2010	RCP4.5	3.17	rocky with pocket beaches	0.76	0.97	8.7
1240	2010	RCP4.5	319.88	rocky	0.35	0.3	4.03
1371	2010	RCP4.5	0	rocky	0.66	0.22	7.1
1500	2010	RCP4.5	0	rocky	0.62	0.54	7.04
1533	2010	RCP4.5	0	rocky	0.3	2.58	6.5
36	2020	RCP4.5	943.53	muddy	0.58	6.67	0
37	2020	RCP4.5	0	rocky	0.56	4.88	6.93
79	2020	RCP4.5	0	rocky with pocket beaches	0.54	0.39	8.48
95	2020	RCP4.5	0	rocky	0.36	0.28	6.59
97	2020	RCP4.5	0	rocky	0.35	0.76	6.59
125	2020	RCP4.5	0	rocky	0.4	0.48	6.67
131	2020	RCP4.5	0	rocky	0.88	0.25	7.33
164	2020	RCP4.5	24201.51	sandy	0.67	11.54	0
183	2020	RCP4.5	0	rocky with pocket beaches	0.75	0.73	8.71
184	2020	RCP4.5	0	rocky with pocket beaches	0.72	0.86	8.65
193	2020	RCP4.5	0	rocky	0.78	0.63	7.3
295	2020	RCP4.5	0	rocky	0.54	0.73	6.91
299	2020	RCP4.5	0	sandy	0.72	0.94	9.79
332	2020	RCP4.5	0	rocky with pocket beaches	1	0.41	8.86
356	2020	RCP4.5	0	rocky	0.09	0.92	6.15
394	2020	RCP4.5	0	muddy	0.19	9.71	7.03
395	2020	RCP4.5	8693.27	sandy	0.41	4.77	0
484	2020	RCP4.5	3110.04	sandy	0.54	2.18	0
493	2020	RCP4.5	19.24	rocky	0.42	0.21	6.55
498	2020	RCP4.5	308.56	rocky	0.5	0.96	4.36
530	2020	RCP4.5	0	rocky	0.95	0.2	7.33
565	2020	RCP4.5	0	rocky	0.81	0.89	7.33
570	2020	RCP4.5	317.8	muddy	0.37	0.82	5.99
595	2020	RCP4.5	0	sandy	0.4	0.41	9.43
712	2020	RCP4.5	1048.61	muddy	0.08	9.94	0
726	2020	RCP4.5	0	rocky	0.48	0.79	6.79
733	2020	RCP4.5	0	sandy	0.2	9.04	8.24
788	2020	RCP4.5	6260.37	sandy	0.28	6.16	0
809	2020	RCP4.5	0	rocky	0.18	0.63	6.3
810	2020	RCP4.5	0	rocky	0.35	0.68	6.59
825	2020	RCP4.5	3345.88	muddy	0.11	7.36	0
826	2020	RCP4.5	0	rocky with pocket beaches	0.49	1.15	8.29
829	2020	RCP4.5	385.68	rocky	0.48	0.79	3.71
830	2020	RCP4.5	0	rocky with pocket beaches	0.55	0.67	8.44
842	2020	RCP4.5	0	rocky with pocket beaches	0.63	0.87	8.52
875	2020	RCP4.5	65.55	sandy	0.51	0.89	9.04
963	2020	RCP4.5	140.11	rocky	0.3	0.53	5.37
978	2020	RCP4.5	0	rocky	0.37	0.4	6.62
1018	2020	RCP4.5	400.44	sandy	0.29	0.71	6.46
1024	2020	RCP4.5	197.06	sandy	0.44	2.81	7.86
1042	2020	RCP4.5	0	rocky with pocket beaches	0.7	0.84	8.64
1096	2020	RCP4.5	246.04	sandy	0.72	1.29	8.07
1200	2020	RCP4.5	0	rocky with pocket beaches	0.43	0.74	8.25
1211	2020	RCP4.5	130.11	rocky	0.31	0.84	5.48
1220	2020	RCP4.5	3.04	rocky with pocket beaches	0.76	0.97	8.7
1240	2020	RCP4.5	315.62	rocky	0.35	0.3	4.07
1371	2020	RCP4.5	0	rocky	0.66	0.22	7.1
1500	2020	RCP4.5	0	rocky	0.62	0.54	7.04
1533	2020	RCP4.5	0	rocky	0.3	2.58	6.5
36	2030	RCP4.5	929.37	muddy	0.58	6.67	0
37	2030	RCP4.5	0	rocky	0.56	4.88	6.93
79	2030	RCP4.5	0	rocky with pocket beaches	0.54	0.39	8.48
95	2030	RCP4.5	0	rocky	0.36	0.28	6.59
97	2030	RCP4.5	0	rocky	0.35	0.76	6.59
125	2030	RCP4.5	0	rocky	0.4	0.48	6.67
131	2030	RCP4.5	0	rocky	0.88	0.25	7.33
164	2030	RCP4.5	23202.24	sandy	0.67	11.54	0
183	2030	RCP4.5	0	rocky with pocket beaches	0.75	0.73	8.71
184	2030	RCP4.5	0	rocky with pocket beaches	0.72	0.86	8.65
193	2030	RCP4.5	0	rocky	0.78	0.63	7.3
295	2030	RCP4.5	0	rocky	0.54	0.73	6.91
299	2030	RCP4.5	0	sandy	0.72	0.94	9.79
332	2030	RCP4.5	0	rocky with pocket beaches	1	0.41	8.86
356	2030	RCP4.5	0	rocky	0.09	0.92	6.15
394	2030	RCP4.5	0	muddy	0.19	9.71	7.03
395	2030	RCP4.5	8397.89	sandy	0.41	4.77	0
484	2030	RCP4.5	3077.05	sandy	0.54	2.18	0
493	2030	RCP4.5	19.24	rocky	0.42	0.21	6.55
498	2030	RCP4.5	308.56	rocky	0.5	0.96	4.36
530	2030	RCP4.5	0	rocky	0.95	0.2	7.33
565	2030	RCP4.5	0	rocky	0.81	0.89	7.33
570	2030	RCP4.5	304.28	muddy	0.37	0.82	6.08
595	2030	RCP4.5	0	sandy	0.4	0.41	9.43
712	2030	RCP4.5	992.24	muddy	0.08	9.94	0
726	2030	RCP4.5	0	rocky	0.48	0.79	6.79
733	2030	RCP4.5	0	sandy	0.2	9.04	8.24
788	2030	RCP4.5	5993.97	sandy	0.28	6.16	0
809	2030	RCP4.5	0	rocky	0.18	0.63	6.3
810	2030	RCP4.5	0	rocky	0.35	0.68	6.59
825	2030	RCP4.5	3240.22	muddy	0.11	7.36	0
826	2030	RCP4.5	0	rocky with pocket beaches	0.49	1.15	8.29
829	2030	RCP4.5	382.08	rocky	0.48	0.79	3.74
830	2030	RCP4.5	0	rocky with pocket beaches	0.55	0.67	8.44
842	2030	RCP4.5	0	rocky with pocket beaches	0.63	0.87	8.52
875	2030	RCP4.5	61.99	sandy	0.51	0.89	9.07
963	2030	RCP4.5	134.21	rocky	0.3	0.53	5.42
978	2030	RCP4.5	0	rocky	0.37	0.4	6.62
1018	2030	RCP4.5	383.4	sandy	0.29	0.71	6.58
1024	2030	RCP4.5	197.06	sandy	0.44	2.81	7.86
1042	2030	RCP4.5	0	rocky with pocket beaches	0.7	0.84	8.64
1096	2030	RCP4.5	243.89	sandy	0.72	1.29	8.09
1200	2030	RCP4.5	0	rocky with pocket beaches	0.43	0.74	8.25
1211	2030	RCP4.5	124.63	rocky	0.31	0.84	5.52
1220	2030	RCP4.5	2.91	rocky with pocket beaches	0.76	0.97	8.7
1240	2030	RCP4.5	309.95	rocky	0.35	0.3	4.11
1371	2030	RCP4.5	0	rocky	0.66	0.22	7.1
1500	2030	RCP4.5	0	rocky	0.62	0.54	7.04
1533	2030	RCP4.5	0	rocky	0.3	2.58	6.5
36	2040	RCP4.5	911.67	muddy	0.58	6.67	0
37	2040	RCP4.5	0	rocky	0.56	4.88	6.93
79	2040	RCP4.5	0	rocky with pocket beaches	0.54	0.39	8.48
95	2040	RCP4.5	0	rocky	0.36	0.28	6.59
97	2040	RCP4.5	0	rocky	0.35	0.76	6.59
125	2040	RCP4.5	0	rocky	0.4	0.48	6.67
131	2040	RCP4.5	0	rocky	0.88	0.25	7.33
164	2040	RCP4.5	22202.98	sandy	0.67	11.54	0
183	2040	RCP4.5	0	rocky with pocket beaches	0.75	0.73	8.71
184	2040	RCP4.5	0	rocky with pocket beaches	0.72	0.86	8.65
193	2040	RCP4.5	0	rocky	0.78	0.63	7.3
295	2040	RCP4.5	0	rocky	0.54	0.73	6.91
299	2040	RCP4.5	0	sandy	0.72	0.94	9.79
332	2040	RCP4.5	0	rocky with pocket beaches	1	0.41	8.86
356	2040	RCP4.5	0	rocky	0.09	0.92	6.15
394	2040	RCP4.5	0	muddy	0.19	9.71	7.03
395	2040	RCP4.5	8028.67	sandy	0.41	4.77	0
484	2040	RCP4.5	3044.05	sandy	0.54	2.18	0
493	2040	RCP4.5	19.24	rocky	0.42	0.21	6.55
498	2040	RCP4.5	308.56	rocky	0.5	0.96	4.36
530	2040	RCP4.5	0	rocky	0.95	0.2	7.33
565	2040	RCP4.5	0	rocky	0.81	0.89	7.33
570	2040	RCP4.5	287.38	muddy	0.37	0.82	6.2
595	2040	RCP4.5	0	sandy	0.4	0.41	9.43
712	2040	RCP4.5	935.86	muddy	0.08	9.94	0
726	2040	RCP4.5	0	rocky	0.48	0.79	6.79
733	2040	RCP4.5	0	sandy	0.2	9.04	8.24
788	2040	RCP4.5	5727.57	sandy	0.28	6.16	0
809	2040	RCP4.5	0	rocky	0.18	0.63	6.3
810	2040	RCP4.5	0	rocky	0.35	0.68	6.59
825	2040	RCP4.5	3064.12	muddy	0.11	7.36	0
826	2040	RCP4.5	0	rocky with pocket beaches	0.49	1.15	8.29
829	2040	RCP4.5	377.58	rocky	0.48	0.79	3.77
830	2040	RCP4.5	0	rocky with pocket beaches	0.55	0.67	8.44
842	2040	RCP4.5	0	rocky with pocket beaches	0.63	0.87	8.52
875	2040	RCP4.5	58.44	sandy	0.51	0.89	9.09
963	2040	RCP4.5	128.31	rocky	0.3	0.53	5.47
978	2040	RCP4.5	0	rocky	0.37	0.4	6.62
1018	2040	RCP4.5	362.1	sandy	0.29	0.71	6.72
1024	2040	RCP4.5	197.06	sandy	0.44	2.81	7.86
1042	2040	RCP4.5	0	rocky with pocket beaches	0.7	0.84	8.64
1096	2040	RCP4.5	240.66	sandy	0.72	1.29	8.11
1200	2040	RCP4.5	0	rocky with pocket beaches	0.43	0.74	8.25
1211	2040	RCP4.5	117.79	rocky	0.31	0.84	5.58
1220	2040	RCP4.5	2.71	rocky with pocket beaches	0.76	0.97	8.7
1240	2040	RCP4.5	304.28	rocky	0.35	0.3	4.16
1371	2040	RCP4.5	0	rocky	0.66	0.22	7.1
1500	2040	RCP4.5	0	rocky	0.62	0.54	7.04
1533	2040	RCP4.5	0	rocky	0.3	2.58	6.5
36	2050	RCP4.5	890.42	muddy	0.58	6.67	0
37	2050	RCP4.5	0	rocky	0.56	4.88	6.93
79	2050	RCP4.5	0	rocky with pocket beaches	0.54	0.39	8.48
95	2050	RCP4.5	0	rocky	0.36	0.28	6.59
97	2050	RCP4.5	0	rocky	0.35	0.76	6.59
125	2050	RCP4.5	0	rocky	0.4	0.48	6.67
131	2050	RCP4.5	0	rocky	0.88	0.25	7.33
164	2050	RCP4.5	20953.9	sandy	0.67	11.54	0
183	2050	RCP4.5	0	rocky with pocket beaches	0.75	0.73	8.71
184	2050	RCP4.5	0	rocky with pocket beaches	0.72	0.86	8.65
193	2050	RCP4.5	0	rocky	0.78	0.63	7.3
295	2050	RCP4.5	0	rocky	0.54	0.73	6.91
299	2050	RCP4.5	0	sandy	0.72	0.94	9.79
332	2050	RCP4.5	0	rocky with pocket beaches	1	0.41	8.86
356	2050	RCP4.5	0	rocky	0.09	0.92	6.15
394	2050	RCP4.5	0	muddy	0.19	9.71	7.03
395	2050	RCP4.5	7659.45	sandy	0.41	4.77	0
484	2050	RCP4.5	3004.45	sandy	0.54	2.18	0
493	2050	RCP4.5	19.24	rocky	0.42	0.21	6.55
498	2050	RCP4.5	308.56	rocky	0.5	0.96	4.36
530	2050	RCP4.5	0	rocky	0.95	0.2	7.33
565	2050	RCP4.5	0	rocky	0.81	0.89	7.33
570	2050	RCP4.5	270.47	muddy	0.37	0.82	6.31
595	2050	RCP4.5	0	sandy	0.4	0.41	9.43
712	2050	RCP4.5	879.48	muddy	0.08	9.94	0
726	2050	RCP4.5	0	rocky	0.48	0.79	6.79
733	2050	RCP4.5	0	sandy	0.2	9.04	8.24
788	2050	RCP4.5	5394.58	sandy	0.28	6.16	0
809	2050	RCP4.5	0	rocky	0.18	0.63	6.3
810	2050	RCP4.5	0	rocky	0.35	0.68	6.59
825	2050	RCP4.5	2923.24	muddy	0.11	7.36	0
826	2050	RCP4.5	0	rocky with pocket beaches	0.49	1.15	8.29
829	2050	RCP4.5	373.98	rocky	0.48	0.79	3.8
830	2050	RCP4.5	0	rocky with pocket beaches	0.55	0.67	8.44
842	2050	RCP4.5	0	rocky with pocket beaches	0.63	0.87	8.52
875	2050	RCP4.5	54.18	sandy	0.51	0.89	9.12
963	2050	RCP4.5	120.93	rocky	0.3	0.53	5.53
978	2050	RCP4.5	0	rocky	0.37	0.4	6.62
1018	2050	RCP4.5	340.8	sandy	0.29	0.71	6.87
1024	2050	RCP4.5	197.06	sandy	0.44	2.81	7.86
1042	2050	RCP4.5	0	rocky with pocket beaches	0.7	0.84	8.64
1096	2050	RCP4.5	237.97	sandy	0.72	1.29	8.13
1200	2050	RCP4.5	0	rocky with pocket beaches	0.43	0.74	8.25
1211	2050	RCP4.5	112.31	rocky	0.31	0.84	5.62
1220	2050	RCP4.5	2.55	rocky with pocket beaches	0.76	0.97	8.7
1240	2050	RCP4.5	297.19	rocky	0.35	0.3	4.21
1371	2050	RCP4.5	0	rocky	0.66	0.22	7.1
1500	2050	RCP4.5	0	rocky	0.62	0.54	7.04
1533	2050	RCP4.5	0	rocky	0.3	2.58	6.5
36	2060	RCP4.5	872.72	muddy	0.58	6.67	0
37	2060	RCP4.5	0	rocky	0.56	4.88	6.93
79	2060	RCP4.5	0	rocky with pocket beaches	0.54	0.39	8.48
95	2060	RCP4.5	0	rocky	0.36	0.28	6.59
97	2060	RCP4.5	0	rocky	0.35	0.76	6.59
125	2060	RCP4.5	0	rocky	0.4	0.48	6.67
131	2060	RCP4.5	0	rocky	0.88	0.25	7.33
164	2060	RCP4.5	19704.82	sandy	0.67	11.54	0
183	2060	RCP4.5	0	rocky with pocket beaches	0.75	0.73	8.71
184	2060	RCP4.5	0	rocky with pocket beaches	0.72	0.86	8.65
193	2060	RCP4.5	0	rocky	0.78	0.63	7.3
295	2060	RCP4.5	0	rocky	0.54	0.73	6.91
299	2060	RCP4.5	0	sandy	0.72	0.94	9.79
332	2060	RCP4.5	0	rocky with pocket beaches	1	0.41	8.86
356	2060	RCP4.5	0	rocky	0.09	0.92	6.15
394	2060	RCP4.5	0	muddy	0.19	9.71	7.03
395	2060	RCP4.5	7290.23	sandy	0.41	4.77	0
484	2060	RCP4.5	2964.85	sandy	0.54	2.18	0
493	2060	RCP4.5	19.24	rocky	0.42	0.21	6.55
498	2060	RCP4.5	308.56	rocky	0.5	0.96	4.36
530	2060	RCP4.5	0	rocky	0.95	0.2	7.33
565	2060	RCP4.5	0	rocky	0.81	0.89	7.33
570	2060	RCP4.5	250.19	muddy	0.37	0.82	6.45
595	2060	RCP4.5	0	sandy	0.4	0.41	9.43
712	2060	RCP4.5	811.83	muddy	0.08	9.94	0
726	2060	RCP4.5	0	rocky	0.48	0.79	6.79
733	2060	RCP4.5	0	sandy	0.2	9.04	8.24
788	2060	RCP4.5	5061.58	sandy	0.28	6.16	0
809	2060	RCP4.5	0	rocky	0.18	0.63	6.3
810	2060	RCP4.5	0	rocky	0.35	0.68	6.59
825	2060	RCP4.5	2747.14	muddy	0.11	7.36	0
826	2060	RCP4.5	0	rocky with pocket beaches	0.49	1.15	8.29
829	2060	RCP4.5	368.58	rocky	0.48	0.79	3.84
830	2060	RCP4.5	0	rocky with pocket beaches	0.55	0.67	8.44
842	2060	RCP4.5	0	rocky with pocket beaches	0.63	0.87	8.52
875	2060	RCP4.5	49.92	sandy	0.51	0.89	9.15
963	2060	RCP4.5	113.56	rocky	0.3	0.53	5.59
978	2060	RCP4.5	0	rocky	0.37	0.4	6.62
1018	2060	RCP4.5	315.24	sandy	0.29	0.71	7.04
1024	2060	RCP4.5	197.06	sandy	0.44	2.81	7.86
1042	2060	RCP4.5	0	rocky with pocket beaches	0.7	0.84	8.64
1096	2060	RCP4.5	234.74	sandy	0.72	1.29	8.15
1200	2060	RCP4.5	0	rocky with pocket beaches	0.43	0.74	8.25
1211	2060	RCP4.5	105.46	rocky	0.31	0.84	5.68
1220	2060	RCP4.5	2.35	rocky with pocket beaches	0.76	0.97	8.7
1240	2060	RCP4.5	290.11	rocky	0.35	0.3	4.27
1371	2060	RCP4.5	0	rocky	0.66	0.22	7.1
1500	2060	RCP4.5	0	rocky	0.62	0.54	7.04
1533	2060	RCP4.5	0	rocky	0.3	2.58	6.5
36	2070	RCP4.5	851.47	muddy	0.58	6.67	0
37	2070	RCP4.5	0	rocky	0.56	4.88	6.93
79	2070	RCP4.5	0	rocky with pocket beaches	0.54	0.39	8.48
95	2070	RCP4.5	0	rocky	0.36	0.28	6.59
97	2070	RCP4.5	0	rocky	0.35	0.76	6.59
125	2070	RCP4.5	0	rocky	0.4	0.48	6.67
131	2070	RCP4.5	0	rocky	0.88	0.25	7.33
164	2070	RCP4.5	18205.93	sandy	0.67	11.54	0
183	2070	RCP4.5	0	rocky with pocket beaches	0.75	0.73	8.71
184	2070	RCP4.5	0	rocky with pocket beaches	0.72	0.86	8.65
193	2070	RCP4.5	0	rocky	0.78	0.63	7.3
295	2070	RCP4.5	0	rocky	0.54	0.73	6.91
299	2070	RCP4.5	0	sandy	0.72	0.94	9.79
332	2070	RCP4.5	0	rocky with pocket beaches	1	0.41	8.86
356	2070	RCP4.5	0	rocky	0.09	0.92	6.15
394	2070	RCP4.5	0	muddy	0.19	9.71	7.03
395	2070	RCP4.5	6847.17	sandy	0.41	4.77	0
484	2070	RCP4.5	2925.26	sandy	0.54	2.18	0
493	2070	RCP4.5	19.24	rocky	0.42	0.21	6.55
498	2070	RCP4.5	308.56	rocky	0.5	0.96	4.36
530	2070	RCP4.5	0	rocky	0.95	0.2	7.33
565	2070	RCP4.5	0	rocky	0.81	0.89	7.33
570	2070	RCP4.5	233.28	muddy	0.37	0.82	6.57
595	2070	RCP4.5	0	sandy	0.4	0.41	9.43
712	2070	RCP4.5	744.18	muddy	0.08	9.94	0
726	2070	RCP4.5	0	rocky	0.48	0.79	6.79
733	2070	RCP4.5	0	sandy	0.2	9.04	8.24
788	2070	RCP4.5	4728.58	sandy	0.28	6.16	0
809	2070	RCP4.5	0	rocky	0.18	0.63	6.3
810	2070	RCP4.5	0	rocky	0.35	0.68	6.59
825	2070	RCP4.5	2571.05	muddy	0.11	7.36	0
826	2070	RCP4.5	0	rocky with pocket beaches	0.49	1.15	8.29
829	2070	RCP4.5	364.08	rocky	0.48	0.79	3.88
830	2070	RCP4.5	0	rocky with pocket beaches	0.55	0.67	8.44
842	2070	RCP4.5	0	rocky with pocket beaches	0.63	0.87	8.52
875	2070	RCP4.5	45.66	sandy	0.51	0.89	9.18
963	2070	RCP4.5	106.19	rocky	0.3	0.53	5.65
978	2070	RCP4.5	0	rocky	0.37	0.4	6.62
1018	2070	RCP4.5	293.94	sandy	0.29	0.71	7.19
1024	2070	RCP4.5	197.06	sandy	0.44	2.81	7.86
1042	2070	RCP4.5	0	rocky with pocket beaches	0.7	0.84	8.64
1096	2070	RCP4.5	231.51	sandy	0.72	1.29	8.17
1200	2070	RCP4.5	0	rocky with pocket beaches	0.43	0.74	8.25
1211	2070	RCP4.5	98.61	rocky	0.31	0.84	5.73
1220	2070	RCP4.5	2.16	rocky with pocket beaches	0.76	0.97	8.7
1240	2070	RCP4.5	281.6	rocky	0.35	0.3	4.34
1371	2070	RCP4.5	0	rocky	0.66	0.22	7.1
1500	2070	RCP4.5	0	rocky	0.62	0.54	7.04
1533	2070	RCP4.5	0	rocky	0.3	2.58	6.5
36	2080	RCP4.5	830.22	muddy	0.58	6.67	0
37	2080	RCP4.5	0	rocky	0.56	4.88	6.93
79	2080	RCP4.5	0	rocky with pocket beaches	0.54	0.39	8.48
95	2080	RCP4.5	0	rocky	0.36	0.28	6.59
97	2080	RCP4.5	0	rocky	0.35	0.76	6.59
125	2080	RCP4.5	0	rocky	0.4	0.48	6.67
131	2080	RCP4.5	0	rocky	0.88	0.25	7.33
164	2080	RCP4.5	16956.85	sandy	0.67	11.54	0
183	2080	RCP4.5	0	rocky with pocket beaches	0.75	0.73	8.71
184	2080	RCP4.5	0	rocky with pocket beaches	0.72	0.86	8.65
193	2080	RCP4.5	0	rocky	0.78	0.63	7.3
295	2080	RCP4.5	0	rocky	0.54	0.73	6.91
299	2080	RCP4.5	0	sandy	0.72	0.94	9.79
332	2080	RCP4.5	0	rocky with pocket beaches	1	0.41	8.86
356	2080	RCP4.5	0	rocky	0.09	0.92	6.15
394	2080	RCP4.5	0	muddy	0.19	9.71	7.03
395	2080	RCP4.5	6477.95	sandy	0.41	4.77	0
484	2080	RCP4.5	2892.26	sandy	0.54	2.18	0
493	2080	RCP4.5	19.24	rocky	0.42	0.21	6.55
498	2080	RCP4.5	308.56	rocky	0.5	0.96	4.36
530	2080	RCP4.5	0	rocky	0.95	0.2	7.33
565	2080	RCP4.5	0	rocky	0.81	0.89	7.33
570	2080	RCP4.5	213	muddy	0.37	0.82	6.71
595	2080	RCP4.5	0	sandy	0.4	0.41	9.43
712	2080	RCP4.5	676.52	muddy	0.08	9.94	0
726	2080	RCP4.5	0	rocky	0.48	0.79	6.79
733	2080	RCP4.5	0	sandy	0.2	9.04	8.24
788	2080	RCP4.5	4328.98	sandy	0.28	6.16	0
809	2080	RCP4.5	0	rocky	0.18	0.63	6.3
810	2080	RCP4.5	0	rocky	0.35	0.68	6.59
825	2080	RCP4.5	2430.17	muddy	0.11	7.36	0
826	2080	RCP4.5	0	rocky with pocket beaches	0.49	1.15	8.29
829	2080	RCP4.5	359.58	rocky	0.48	0.79	3.92
830	2080	RCP4.5	0	rocky with pocket beaches	0.55	0.67	8.44
842	2080	RCP4.5	0	rocky with pocket beaches	0.63	0.87	8.52
875	2080	RCP4.5	41.39	sandy	0.51	0.89	9.21
963	2080	RCP4.5	98.81	rocky	0.3	0.53	5.7
978	2080	RCP4.5	0	rocky	0.37	0.4	6.62
1018	2080	RCP4.5	268.38	sandy	0.29	0.71	7.36
1024	2080	RCP4.5	197.06	sandy	0.44	2.81	7.86
1042	2080	RCP4.5	0	rocky with pocket beaches	0.7	0.84	8.64
1096	2080	RCP4.5	228.28	sandy	0.72	1.29	8.2
1200	2080	RCP4.5	0	rocky with pocket beaches	0.43	0.74	8.25
1211	2080	RCP4.5	91.76	rocky	0.31	0.84	5.78
1220	2080	RCP4.5	1.96	rocky with pocket beaches	0.76	0.97	8.7
1240	2080	RCP4.5	274.51	rocky	0.35	0.3	4.39
1371	2080	RCP4.5	0	rocky	0.66	0.22	7.1
1500	2080	RCP4.5	0	rocky	0.62	0.54	7.04
1533	2080	RCP4.5	0	rocky	0.3	2.58	6.5
36	2090	RCP4.5	808.98	muddy	0.58	6.67	0
37	2090	RCP4.5	0	rocky	0.56	4.88	6.93
79	2090	RCP4.5	0	rocky with pocket beaches	0.54	0.39	8.48
95	2090	RCP4.5	0	rocky	0.36	0.28	6.59
97	2090	RCP4.5	0	rocky	0.35	0.76	6.59
125	2090	RCP4.5	0	rocky	0.4	0.48	6.67
131	2090	RCP4.5	0	rocky	0.88	0.25	7.33
164	2090	RCP4.5	15707.77	sandy	0.67	11.54	0
183	2090	RCP4.5	0	rocky with pocket beaches	0.75	0.73	8.71
184	2090	RCP4.5	0	rocky with pocket beaches	0.72	0.86	8.65
193	2090	RCP4.5	0	rocky	0.78	0.63	7.3
295	2090	RCP4.5	0	rocky	0.54	0.73	6.91
299	2090	RCP4.5	0	sandy	0.72	0.94	9.79
332	2090	RCP4.5	0	rocky with pocket beaches	1	0.41	8.86
356	2090	RCP4.5	0	rocky	0.09	0.92	6.15
394	2090	RCP4.5	0	muddy	0.19	9.71	7.03
395	2090	RCP4.5	6108.73	sandy	0.41	4.77	0
484	2090	RCP4.5	2852.66	sandy	0.54	2.18	0
493	2090	RCP4.5	19.24	rocky	0.42	0.21	6.55
498	2090	RCP4.5	308.56	rocky	0.5	0.96	4.36
530	2090	RCP4.5	0	rocky	0.95	0.2	7.33
565	2090	RCP4.5	0	rocky	0.81	0.89	7.33
570	2090	RCP4.5	196.09	muddy	0.37	0.82	6.82
595	2090	RCP4.5	0	sandy	0.4	0.41	9.43
712	2090	RCP4.5	608.87	muddy	0.08	9.94	0
726	2090	RCP4.5	0	rocky	0.48	0.79	6.79
733	2090	RCP4.5	0	sandy	0.2	9.04	8.24
788	2090	RCP4.5	3995.98	sandy	0.28	6.16	0
809	2090	RCP4.5	0	rocky	0.18	0.63	6.3
810	2090	RCP4.5	0	rocky	0.35	0.68	6.59
825	2090	RCP4.5	2254.07	muddy	0.11	7.36	0
826	2090	RCP4.5	0	rocky with pocket beaches	0.49	1.15	8.29
829	2090	RCP4.5	355.08	rocky	0.48	0.79	3.95
830	2090	RCP4.5	0	rocky with pocket beaches	0.55	0.67	8.44
842	2090	RCP4.5	0	rocky with pocket beaches	0.63	0.87	8.52
875	2090	RCP4.5	37.13	sandy	0.51	0.89	9.24
963	2090	RCP4.5	91.44	rocky	0.3	0.53	5.76
978	2090	RCP4.5	0	rocky	0.37	0.4	6.62
1018	2090	RCP4.5	247.08	sandy	0.29	0.71	7.51
1024	2090	RCP4.5	197.06	sandy	0.44	2.81	7.86
1042	2090	RCP4.5	0	rocky with pocket beaches	0.7	0.84	8.64
1096	2090	RCP4.5	225.05	sandy	0.72	1.29	8.22
1200	2090	RCP4.5	0	rocky with pocket beaches	0.43	0.74	8.25
1211	2090	RCP4.5	84.92	rocky	0.31	0.84	5.84
1220	2090	RCP4.5	1.77	rocky with pocket beaches	0.76	0.97	8.7
1240	2090	RCP4.5	267.42	rocky	0.35	0.3	4.45
1371	2090	RCP4.5	0	rocky	0.66	0.22	7.1
1500	2090	RCP4.5	0	rocky	0.62	0.54	7.04
1533	2090	RCP4.5	0	rocky	0.3	2.58	6.5
36	2100	RCP4.5	791.28	muddy	0.58	6.67	0
37	2100	RCP4.5	0	rocky	0.56	4.88	6.93
79	2100	RCP4.5	0	rocky with pocket beaches	0.54	0.39	8.48
95	2100	RCP4.5	0	rocky	0.36	0.28	6.59
97	2100	RCP4.5	0	rocky	0.35	0.76	6.59
125	2100	RCP4.5	0	rocky	0.4	0.48	6.67
131	2100	RCP4.5	0	rocky	0.88	0.25	7.33
164	2100	RCP4.5	14458.69	sandy	0.67	11.54	0
183	2100	RCP4.5	0	rocky with pocket beaches	0.75	0.73	8.71
184	2100	RCP4.5	0	rocky with pocket beaches	0.72	0.86	8.65
193	2100	RCP4.5	0	rocky	0.78	0.63	7.3
295	2100	RCP4.5	0	rocky	0.54	0.73	6.91
299	2100	RCP4.5	0	sandy	0.72	0.94	9.79
332	2100	RCP4.5	0	rocky with pocket beaches	1	0.41	8.86
356	2100	RCP4.5	0	rocky	0.09	0.92	6.15
394	2100	RCP4.5	0	muddy	0.19	9.71	7.03
395	2100	RCP4.5	5739.51	sandy	0.41	4.77	0
484	2100	RCP4.5	2813.07	sandy	0.54	2.18	0
493	2100	RCP4.5	19.24	rocky	0.42	0.21	6.55
498	2100	RCP4.5	308.56	rocky	0.5	0.96	4.36
530	2100	RCP4.5	0	rocky	0.95	0.2	7.33
565	2100	RCP4.5	0	rocky	0.81	0.89	7.33
570	2100	RCP4.5	175.81	muddy	0.37	0.82	6.96
595	2100	RCP4.5	0	sandy	0.4	0.41	9.43
712	2100	RCP4.5	541.22	muddy	0.08	9.94	0
726	2100	RCP4.5	0	rocky	0.48	0.79	6.79
733	2100	RCP4.5	0	sandy	0.2	9.04	8.24
788	2100	RCP4.5	3662.98	sandy	0.28	6.16	0
809	2100	RCP4.5	0	rocky	0.18	0.63	6.3
810	2100	RCP4.5	0	rocky	0.35	0.68	6.59
825	2100	RCP4.5	2077.97	muddy	0.11	7.36	0
826	2100	RCP4.5	0	rocky with pocket beaches	0.49	1.15	8.29
829	2100	RCP4.5	350.58	rocky	0.48	0.79	3.99
830	2100	RCP4.5	0	rocky with pocket beaches	0.55	0.67	8.44
842	2100	RCP4.5	0	rocky with pocket beaches	0.63	0.87	8.52
875	2100	RCP4.5	32.87	sandy	0.51	0.89	9.27
963	2100	RCP4.5	84.06	rocky	0.3	0.53	5.82
978	2100	RCP4.5	0	rocky	0.37	0.4	6.62
1018	2100	RCP4.5	225.78	sandy	0.29	0.71	7.66
1024	2100	RCP4.5	197.06	sandy	0.44	2.81	7.86
1042	2100	RCP4.5	0	rocky with pocket beaches	0.7	0.84	8.64
1096	2100	RCP4.5	221.82	sandy	0.72	1.29	8.24
1200	2100	RCP4.5	0	rocky with pocket beaches	0.43	0.74	8.25
1211	2100	RCP4.5	78.07	rocky	0.31	0.84	5.89
1220	2100	RCP4.5	1.6	rocky with pocket beaches	0.76	0.97	8.7
1240	2100	RCP4.5	260.33	rocky	0.35	0.3	4.51
1371	2100	RCP4.5	0	rocky	0.66	0.22	7.1
1500	2100	RCP4.5	0	rocky	0.62	0.54	7.04
1533	2100	RCP4.5	0	rocky	0.3	2.58	6.5
36	2000	RCP8.5	968.32	muddy	0.58	6.67	0
37	2000	RCP8.5	0	rocky	0.56	4.88	6.93
79	2000	RCP8.5	0	rocky with pocket beaches	0.54	0.39	8.48
95	2000	RCP8.5	0	rocky	0.36	0.28	6.59
97	2000	RCP8.5	0	rocky	0.35	0.76	6.59
125	2000	RCP8.5	0	rocky	0.4	0.48	6.67
131	2000	RCP8.5	0	rocky	0.88	0.25	7.33
164	2000	RCP8.5	25700.4	sandy	0.67	11.54	0
183	2000	RCP8.5	0	rocky with pocket beaches	0.75	0.73	8.71
184	2000	RCP8.5	0	rocky with pocket beaches	0.72	0.86	8.65
193	2000	RCP8.5	0	rocky	0.78	0.63	7.3
295	2000	RCP8.5	0	rocky	0.54	0.73	6.91
299	2000	RCP8.5	0	sandy	0.72	0.94	9.79
332	2000	RCP8.5	0	rocky with pocket beaches	1	0.41	8.86
356	2000	RCP8.5	0	rocky	0.09	0.92	6.15
394	2000	RCP8.5	0	muddy	0.19	9.71	7.03
395	2000	RCP8.5	9136.33	sandy	0.41	4.77	0
484	2000	RCP8.5	3156.24	sandy	0.54	2.18	0
493	2000	RCP8.5	19.24	rocky	0.42	0.21	6.55
498	2000	RCP8.5	308.56	rocky	0.5	0.96	4.36
530	2000	RCP8.5	0	rocky	0.95	0.2	7.33
565	2000	RCP8.5	0	rocky	0.81	0.89	7.33
570	2000	RCP8.5	338.09	muddy	0.37	0.82	5.85
595	2000	RCP8.5	0	sandy	0.4	0.41	9.43
712	2000	RCP8.5	1127.54	muddy	0.08	9.94	0
726	2000	RCP8.5	0	rocky	0.48	0.79	6.79
733	2000	RCP8.5	0	sandy	0.2	9.04	8.24
788	2000	RCP8.5	6659.97	sandy	0.28	6.16	0
809	2000	RCP8.5	0	rocky	0.18	0.63	6.3
810	2000	RCP8.5	0	rocky	0.35	0.68	6.59
825	2000	RCP8.5	3521.98	muddy	0.11	7.36	0
826	2000	RCP8.5	0	rocky with pocket beaches	0.49	1.15	8.29
829	2000	RCP8.5	391.08	rocky	0.48	0.79	3.66
830	2000	RCP8.5	0	rocky with pocket beaches	0.55	0.67	8.44
842	2000	RCP8.5	0	rocky with pocket beaches	0.63	0.87	8.52
875	2000	RCP8.5	71.23	sandy	0.51	0.89	9
963	2000	RCP8.5	147.48	rocky	0.3	0.53	5.32
978	2000	RCP8.5	0	rocky	0.37	0.4	6.62
1018	2000	RCP8.5	426	sandy	0.29	0.71	6.28
1024	2000	RCP8.5	197.06	sandy	0.44	2.81	7.86
1042	2000	RCP8.5	0	rocky with pocket beaches	0.7	0.84	8.64
1096	2000	RCP8.5	249.81	sandy	0.72	1.29	8.05
1200	2000	RCP8.5	0	rocky with pocket beaches	0.43	0.74	8.25
1211	2000	RCP8.5	136.96	rocky	0.31	0.84	5.42
1220	2000	RCP8.5	3.27	rocky with pocket beaches	0.76	0.97	8.7
1240	2000	RCP8.5	324.13	rocky	0.35	0.3	4
1371	2000	RCP8.5	0	rocky	0.66	0.22	7.1
1500	2000	RCP8.5	0	rocky	0.62	0.54	7.04
1533	2000	RCP8.5	0	rocky	0.3	2.58	6.5
36	2010	RCP8.5	957.7	muddy	0.58	6.67	0
37	2010	RCP8.5	0	rocky	0.56	4.88	6.93
79	2010	RCP8.5	0	rocky with pocket beaches	0.54	0.39	8.48
95	2010	RCP8.5	0	rocky	0.36	0.28	6.59
97	2010	RCP8.5	0	rocky	0.35	0.76	6.59
125	2010	RCP8.5	0	rocky	0.4	0.48	6.67
131	2010	RCP8.5	0	rocky	0.88	0.25	7.33
164	2010	RCP8.5	25200.77	sandy	0.67	11.54	0
183	2010	RCP8.5	0	rocky with pocket beaches	0.75	0.73	8.71
184	2010	RCP8.5	0	rocky with pocket beaches	0.72	0.86	8.65
193	2010	RCP8.5	0	rocky	0.78	0.63	7.3
295	2010	RCP8.5	0	rocky	0.54	0.73	6.91
299	2010	RCP8.5	0	sandy	0.72	0.94	9.79
332	2010	RCP8.5	0	rocky with pocket beaches	1	0.41	8.86
356	2010	RCP8.5	0	rocky	0.09	0.92	6.15
394	2010	RCP8.5	0	muddy	0.19	9.71	7.03
395	2010	RCP8.5	8988.64	sandy	0.41	4.77	0
484	2010	RCP8.5	3136.44	sandy	0.54	2.18	0
493	2010	RCP8.5	19.24	rocky	0.42	0.21	6.55
498	2010	RCP8.5	308.56	rocky	0.5	0.96	4.36
530	2010	RCP8.5	0	rocky	0.95	0.2	7.33
565	2010	RCP8.5	0	rocky	0.81	0.89	7.33
570	2010	RCP8.5	327.95	muddy	0.37	0.82	5.92
595	2010	RCP8.5	0	sandy	0.4	0.41	9.43
712	2010	RCP8.5	1093.71	muddy	0.08	9.94	0
726	2010	RCP8.5	0	rocky	0.48	0.79	6.79
733	2010	RCP8.5	0	sandy	0.2	9.04	8.24
788	2010	RCP8.5	6526.77	sandy	0.28	6.16	0
809	2010	RCP8.5	0	rocky	0.18	0.63	6.3
810	2010	RCP8.5	0	rocky	0.35	0.68	6.59
825	2010	RCP8.5	3451.54	muddy	0.11	7.36	0
826	2010	RCP8.5	0	rocky with pocket beaches	0.49	1.15	8.29
829	2010	RCP8.5	389.28	rocky	0.48	0.79	3.68
830	2010	RCP8.5	0	rocky with pocket beaches	0.55	0.67	8.44
842	2010	RCP8.5	0	rocky with pocket beaches	0.63	0.87	8.52
875	2010	RCP8.5	69.1	sandy	0.51	0.89	9.02
963	2010	RCP8.5	144.53	rocky	0.3	0.53	5.34
978	2010	RCP8.5	0	rocky	0.37	0.4	6.62
1018	2010	RCP8.5	413.22	sandy	0.29	0.71	6.37
1024	2010	RCP8.5	197.06	sandy	0.44	2.81	7.86
1042	2010	RCP8.5	0	rocky with pocket beaches	0.7	0.84	8.64
1096	2010	RCP8.5	248.2	sandy	0.72	1.29	8.06
1200	2010	RCP8.5	0	rocky with pocket beaches	0.43	0.74	8.25
1211	2010	RCP8.5	134.22	rocky	0.31	0.84	5.45
1220	2010	RCP8.5	3.17	rocky with pocket beaches	0.76	0.97	8.7
1240	2010	RCP8.5	319.88	rocky	0.35	0.3	4.03
1371	2010	RCP8.5	0	rocky	0.66	0.22	7.1
1500	2010	RCP8.5	0	rocky	0.62	0.54	7.04
1533	2010	RCP8.5	0	rocky	0.3	2.58	6.5
36	2020	RCP8.5	947.07	muddy	0.58	6.67	0
37	2020	RCP8.5	0	rocky	0.56	4.88	6.93
79	2020	RCP8.5	0	rocky with pocket beaches	0.54	0.39	8.48
95	2020	RCP8.5	0	rocky	0.36	0.28	6.59
97	2020	RCP8.5	0	rocky	0.35	0.76	6.59
125	2020	RCP8.5	0	rocky	0.4	0.48	6.67
131	2020	RCP8.5	0	rocky	0.88	0.25	7.33
164	2020	RCP8.5	24451.32	sandy	0.67	11.54	0
183	2020	RCP8.5	0	rocky with pocket beaches	0.75	0.73	8.71
184	2020	RCP8.5	0	rocky with pocket beaches	0.72	0.86	8.65
193	2020	RCP8.5	0	rocky	0.78	0.63	7.3
295	2020	RCP8.5	0	rocky	0.54	0.73	6.91
299	2020	RCP8.5	0	sandy	0.72	0.94	9.79
332	2020	RCP8.5	0	rocky with pocket beaches	1	0.41	8.86
356	2020	RCP8.5	0	rocky	0.09	0.92	6.15
394	2020	RCP8.5	0	muddy	0.19	9.71	7.03
395	2020	RCP8.5	8693.27	sandy	0.41	4.77	0
484	2020	RCP8.5	3110.04	sandy	0.54	2.18	0
493	2020	RCP8.5	19.24	rocky	0.42	0.21	6.55
498	2020	RCP8.5	308.56	rocky	0.5	0.96	4.36
530	2020	RCP8.5	0	rocky	0.95	0.2	7.33
565	2020	RCP8.5	0	rocky	0.81	0.89	7.33
570	2020	RCP8.5	317.8	muddy	0.37	0.82	5.99
595	2020	RCP8.5	0	sandy	0.4	0.41	9.43
712	2020	RCP8.5	1048.61	muddy	0.08	9.94	0
726	2020	RCP8.5	0	rocky	0.48	0.79	6.79
733	2020	RCP8.5	0	sandy	0.2	9.04	8.24
788	2020	RCP8.5	6326.97	sandy	0.28	6.16	0
809	2020	RCP8.5	0	rocky	0.18	0.63	6.3
810	2020	RCP8.5	0	rocky	0.35	0.68	6.59
825	2020	RCP8.5	3345.88	muddy	0.11	7.36	0
826	2020	RCP8.5	0	rocky with pocket beaches	0.49	1.15	8.29
829	2020	RCP8.5	386.58	rocky	0.48	0.79	3.7
830	2020	RCP8.5	0	rocky with pocket beaches	0.55	0.67	8.44
842	2020	RCP8.5	0	rocky with pocket beaches	0.63	0.87	8.52
875	2020	RCP8.5	66.26	sandy	0.51	0.89	9.04
963	2020	RCP8.5	140.11	rocky	0.3	0.53	5.37
978	2020	RCP8.5	0	rocky	0.37	0.4	6.62
1018	2020	RCP8.5	400.44	sandy	0.29	0.71	6.46
1024	2020	RCP8.5	197.06	sandy	0.44	2.81	7.86
1042	2020	RCP8.5	0	rocky with pocket beaches	0.7	0.84	8.64
1096	2020	RCP8.5	246.58	sandy	0.72	1.29	8.07
1200	2020	RCP8.5	0	rocky with pocket beaches	0.43	0.74	8.25
1211	2020	RCP8.5	130.11	rocky	0.31	0.84	5.48
1220	2020	RCP8.5	3.07	rocky with pocket beaches	0.76	0.97	8.7
1240	2020	RCP8.5	317.04	rocky	0.35	0.3	4.05
1371	2020	RCP8.5	0	rocky	0.66	0.22	7.1
1500	2020	RCP8.5	0	rocky	0.62	0.54	7.04
1533	2020	RCP8.5	0	rocky	0.3	2.58	6.5
36	2030	RCP8.5	932.91	muddy	0.58	6.67	0
37	2030	RCP8.5	0	rocky	0.56	4.88	6.93
79	2030	RCP8.5	0	rocky with pocket beaches	0.54	0.39	8.48
95	2030	RCP8.5	0	rocky	0.36	0.28	6.59
97	2030	RCP8.5	0	rocky	0.35	0.76	6.59
125	2030	RCP8.5	0	rocky	0.4	0.48	6.67
131	2030	RCP8.5	0	rocky	0.88	0.25	7.33
164	2030	RCP8.5	23452.06	sandy	0.67	11.54	0
183	2030	RCP8.5	0	rocky with pocket beaches	0.75	0.73	8.71
184	2030	RCP8.5	0	rocky with pocket beaches	0.72	0.86	8.65
193	2030	RCP8.5	0	rocky	0.78	0.63	7.3
295	2030	RCP8.5	0	rocky	0.54	0.73	6.91
299	2030	RCP8.5	0	sandy	0.72	0.94	9.79
332	2030	RCP8.5	0	rocky with pocket beaches	1	0.41	8.86
356	2030	RCP8.5	0	rocky	0.09	0.92	6.15
394	2030	RCP8.5	0	muddy	0.19	9.71	7.03
395	2030	RCP8.5	8471.73	sandy	0.41	4.77	0
484	2030	RCP8.5	3083.65	sandy	0.54	2.18	0
493	2030	RCP8.5	19.24	rocky	0.42	0.21	6.55
498	2030	RCP8.5	308.56	rocky	0.5	0.96	4.36
530	2030	RCP8.5	0	rocky	0.95	0.2	7.33
565	2030	RCP8.5	0	rocky	0.81	0.89	7.33
570	2030	RCP8.5	307.66	muddy	0.37	0.82	6.06
595	2030	RCP8.5	0	sandy	0.4	0.41	9.43
712	2030	RCP8.5	1003.51	muddy	0.08	9.94	0
726	2030	RCP8.5	0	rocky	0.48	0.79	6.79
733	2030	RCP8.5	0	sandy	0.2	9.04	8.24
788	2030	RCP8.5	6060.57	sandy	0.28	6.16	0
809	2030	RCP8.5	0	rocky	0.18	0.63	6.3
810	2030	RCP8.5	0	rocky	0.35	0.68	6.59
825	2030	RCP8.5	3275.44	muddy	0.11	7.36	0
826	2030	RCP8.5	0	rocky with pocket beaches	0.49	1.15	8.29
829	2030	RCP8.5	382.98	rocky	0.48	0.79	3.73
830	2030	RCP8.5	0	rocky with pocket beaches	0.55	0.67	8.44
842	2030	RCP8.5	0	rocky with pocket beaches	0.63	0.87	8.52
875	2030	RCP8.5	62.71	sandy	0.51	0.89	9.06
963	2030	RCP8.5	135.68	rocky	0.3	0.53	5.41
978	2030	RCP8.5	0	rocky	0.37	0.4	6.62
1018	2030	RCP8.5	383.4	sandy	0.29	0.71	6.58
1024	2030	RCP8.5	197.06	sandy	0.44	2.81	7.86
1042	2030	RCP8.5	0	rocky with pocket beaches	0.7	0.84	8.64
1096	2030	RCP8.5	243.89	sandy	0.72	1.29	8.09
1200	2030	RCP8.5	0	rocky with pocket beaches	0.43	0.74	8.25
1211	2030	RCP8.5	126	rocky	0.31	0.84	5.51
1220	2030	RCP8.5	2.91	rocky with pocket beaches	0.76	0.97	8.7
1240	2030	RCP8.5	311.37	rocky	0.35	0.3	4.1
1371	2030	RCP8.5	0	rocky	0.66	0.22	7.1
1500	2030	RCP8.5	0	rocky	0.62	0.54	7.04
1533	2030	RCP8.5	0	rocky	0.3	2.58	6.5
36	2040	RCP8.5	911.67	muddy	0.58	6.67	0
37	2040	RCP8.5	0	rocky	0.56	4.88	6.93
79	2040	RCP8.5	0	rocky with pocket beaches	0.54	0.39	8.48
95	2040	RCP8.5	0	rocky	0.36	0.28	6.59
97	2040	RCP8.5	0	rocky	0.35	0.76	6.59
125	2040	RCP8.5	0	rocky	0.4	0.48	6.67
131	2040	RCP8.5	0	rocky	0.88	0.25	7.33
164	2040	RCP8.5	22202.98	sandy	0.67	11.54	0
183	2040	RCP8.5	0	rocky with pocket beaches	0.75	0.73	8.71
184	2040	RCP8.5	0	rocky with pocket beaches	0.72	0.86	8.65
193	2040	RCP8.5	0	rocky	0.78	0.63	7.3
295	2040	RCP8.5	0	rocky	0.54	0.73	6.91
299	2040	RCP8.5	0	sandy	0.72	0.94	9.79
332	2040	RCP8.5	0	rocky with pocket beaches	1	0.41	8.86
356	2040	RCP8.5	0	rocky	0.09	0.92	6.15
394	2040	RCP8.5	0	muddy	0.19	9.71	7.03
395	2040	RCP8.5	8102.51	sandy	0.41	4.77	0
484	2040	RCP8.5	3050.65	sandy	0.54	2.18	0
493	2040	RCP8.5	19.24	rocky	0.42	0.21	6.55
498	2040	RCP8.5	308.56	rocky	0.5	0.96	4.36
530	2040	RCP8.5	0	rocky	0.95	0.2	7.33
565	2040	RCP8.5	0	rocky	0.81	0.89	7.33
570	2040	RCP8.5	290.76	muddy	0.37	0.82	6.17
595	2040	RCP8.5	0	sandy	0.4	0.41	9.43
712	2040	RCP8.5	947.13	muddy	0.08	9.94	0
726	2040	RCP8.5	0	rocky	0.48	0.79	6.79
733	2040	RCP8.5	0	sandy	0.2	9.04	8.24
788	2040	RCP8.5	5794.17	sandy	0.28	6.16	0
809	2040	RCP8.5	0	rocky	0.18	0.63	6.3
810	2040	RCP8.5	0	rocky	0.35	0.68	6.59
825	2040	RCP8.5	3099.34	muddy	0.11	7.36	0
826	2040	RCP8.5	0	rocky with pocket beaches	0.49	1.15	8.29
829	2040	RCP8.5	378.48	rocky	0.48	0.79	3.76
830	2040	RCP8.5	0	rocky with pocket beaches	0.55	0.67	8.44
842	2040	RCP8.5	0	rocky with pocket beaches	0.63	0.87	8.52
875	2040	RCP8.5	59.15	sandy	0.51	0.89	9.09
963	2040	RCP8.5	129.78	rocky	0.3	0.53	5.46
978	2040	RCP8.5	0	rocky	0.37	0.4	6.62
1018	2040	RCP8.5	366.36	sandy	0.29	0.71	6.69
1024	2040	RCP8.5	197.06	sandy	0.44	2.81	7.86
1042	2040	RCP8.5	0	rocky with pocket beaches	0.7	0.84	8.64
1096	2040	RCP8.5	241.2	sandy	0.72	1.29	8.11
1200	2040	RCP8.5	0	rocky with pocket beaches	0.43	0.74	8.25
1211	2040	RCP8.5	119.16	rocky	0.31	0.84	5.57
1220	2040	RCP8.5	2.75	rocky with pocket beaches	0.76	0.97	8.7
1240	2040	RCP8.5	305.7	rocky	0.35	0.3	4.14
1371	2040	RCP8.5	0	rocky	0.66	0.22	7.1
1500	2040	RCP8.5	0	rocky	0.62	0.54	7.04
1533	2040	RCP8.5	0	rocky	0.3	2.58	6.5
36	2050	RCP8.5	890.42	muddy	0.58	6.67	0
37	2050	RCP8.5	0	rocky	0.56	4.88	6.93
79	2050	RCP8.5	0	rocky with pocket beaches	0.54	0.39	8.48
95	2050	RCP8.5	0	rocky	0.36	0.28	6.59
97	2050	RCP8.5	0	rocky	0.35	0.76	6.59
125	2050	RCP8.5	0	rocky	0.4	0.48	6.67
131	2050	RCP8.5	0	rocky	0.88	0.25	7.33
164	2050	RCP8.5	20953.9	sandy	0.67	11.54	0
183	2050	RCP8.5	0	rocky with pocket beaches	0.75	0.73	8.71
184	2050	RCP8.5	0	rocky with pocket beaches	0.72	0.86	8.65
193	2050	RCP8.5	0	rocky	0.78	0.63	7.3
295	2050	RCP8.5	0	rocky	0.54	0.73	6.91
299	2050	RCP8.5	0	sandy	0.72	0.94	9.79
332	2050	RCP8.5	0	rocky with pocket beaches	1	0.41	8.86
356	2050	RCP8.5	0	rocky	0.09	0.92	6.15
394	2050	RCP8.5	0	muddy	0.19	9.71	7.03
395	2050	RCP8.5	7659.45	sandy	0.41	4.77	0
484	2050	RCP8.5	3004.45	sandy	0.54	2.18	0
493	2050	RCP8.5	19.24	rocky	0.42	0.21	6.55
498	2050	RCP8.5	308.56	rocky	0.5	0.96	4.36
530	2050	RCP8.5	0	rocky	0.95	0.2	7.33
565	2050	RCP8.5	0	rocky	0.81	0.89	7.33
570	2050	RCP8.5	267.09	muddy	0.37	0.82	6.33
595	2050	RCP8.5	0	sandy	0.4	0.41	9.43
712	2050	RCP8.5	879.48	muddy	0.08	9.94	0
726	2050	RCP8.5	0	rocky	0.48	0.79	6.79
733	2050	RCP8.5	0	sandy	0.2	9.04	8.24
788	2050	RCP8.5	5394.58	sandy	0.28	6.16	0
809	2050	RCP8.5	0	rocky	0.18	0.63	6.3
810	2050	RCP8.5	0	rocky	0.35	0.68	6.59
825	2050	RCP8.5	2923.24	muddy	0.11	7.36	0
826	2050	RCP8.5	0	rocky with pocket beaches	0.49	1.15	8.29
829	2050	RCP8.5	373.08	rocky	0.48	0.79	3.81
830	2050	RCP8.5	0	rocky with pocket beaches	0.55	0.67	8.44
842	2050	RCP8.5	0	rocky with pocket beaches	0.63	0.87	8.52
875	2050	RCP8.5	54.18	sandy	0.51	0.89	9.12
963	2050	RCP8.5	120.93	rocky	0.3	0.53	5.53
978	2050	RCP8.5	0	rocky	0.37	0.4	6.62
1018	2050	RCP8.5	340.8	sandy	0.29	0.71	6.87
1024	2050	RCP8.5	197.06	sandy	0.44	2.81	7.86
1042	2050	RCP8.5	0	rocky with pocket beaches	0.7	0.84	8.64
1096	2050	RCP8.5	237.43	sandy	0.72	1.29	8.13
1200	2050	RCP8.5	0	rocky with pocket beaches	0.43	0.74	8.25
1211	2050	RCP8.5	112.31	rocky	0.31	0.84	5.62
1220	2050	RCP8.5	2.52	rocky with pocket beaches	0.76	0.97	8.7
1240	2050	RCP8.5	297.19	rocky	0.35	0.3	4.21
1371	2050	RCP8.5	0	rocky	0.66	0.22	7.1
1500	2050	RCP8.5	0	rocky	0.62	0.54	7.04
1533	2050	RCP8.5	0	rocky	0.3	2.58	6.5
36	2060	RCP8.5	869.17	muddy	0.58	6.67	0
37	2060	RCP8.5	0	rocky	0.56	4.88	6.93
79	2060	RCP8.5	0	rocky with pocket beaches	0.54	0.39	8.48
95	2060	RCP8.5	0	rocky	0.36	0.28	6.59
97	2060	RCP8.5	0	rocky	0.35	0.76	6.59
125	2060	RCP8.5	0	rocky	0.4	0.48	6.67
131	2060	RCP8.5	0	rocky	0.88	0.25	7.33
164	2060	RCP8.5	19455.01	sandy	0.67	11.54	0
183	2060	RCP8.5	0	rocky with pocket beaches	0.75	0.73	8.71
184	2060	RCP8.5	0	rocky with pocket beaches	0.72	0.86	8.65
193	2060	RCP8.5	0	rocky	0.78	0.63	7.3
295	2060	RCP8.5	0	rocky	0.54	0.73	6.91
299	2060	RCP8.5	0	sandy	0.72	0.94	9.79
332	2060	RCP8.5	0	rocky with pocket beaches	1	0.41	8.86
356	2060	RCP8.5	0	rocky	0.09	0.92	6.15
394	2060	RCP8.5	0	muddy	0.19	9.71	7.03
395	2060	RCP8.5	7216.39	sandy	0.41	4.77	0
484	2060	RCP8.5	2958.25	sandy	0.54	2.18	0
493	2060	RCP8.5	19.24	rocky	0.42	0.21	6.55
498	2060	RCP8.5	308.56	rocky	0.5	0.96	4.36
530	2060	RCP8.5	0	rocky	0.95	0.2	7.33
565	2060	RCP8.5	0	rocky	0.81	0.89	7.33
570	2060	RCP8.5	246.81	muddy	0.37	0.82	6.47
595	2060	RCP8.5	0	sandy	0.4	0.41	9.43
712	2060	RCP8.5	800.55	muddy	0.08	9.94	0
726	2060	RCP8.5	0	rocky	0.48	0.79	6.79
733	2060	RCP8.5	0	sandy	0.2	9.04	8.24
788	2060	RCP8.5	4994.98	sandy	0.28	6.16	0
809	2060	RCP8.5	0	rocky	0.18	0.63	6.3
810	2060	RCP8.5	0	rocky	0.35	0.68	6.59
825	2060	RCP8.5	2747.14	muddy	0.11	7.36	0
826	2060	RCP8.5	0	rocky with pocket beaches	0.49	1.15	8.29
829	2060	RCP8.5	367.68	rocky	0.48	0.79	3.85
830	2060	RCP8.5	0	rocky with pocket beaches	0.55	0.67	8.44
842	2060	RCP8.5	0	rocky with pocket beaches	0.63	0.87	8.52
875	2060	RCP8.5	49.21	sandy	0.51	0.89	9.16
963	2060	RCP8.5	113.56	rocky	0.3	0.53	5.59
978	2060	RCP8.5	0	rocky	0.37	0.4	6.62
1018	2060	RCP8.5	310.98	sandy	0.29	0.71	7.07
1024	2060	RCP8.5	197.06	sandy	0.44	2.81	7.86
1042	2060	RCP8.5	0	rocky with pocket beaches	0.7	0.84	8.64
1096	2060	RCP8.5	233.66	sandy	0.72	1.29	8.16
1200	2060	RCP8.5	0	rocky with pocket beaches	0.43	0.74	8.25
1211	2060	RCP8.5	104.09	rocky	0.31	0.84	5.69
1220	2060	RCP8.5	2.29	rocky with pocket beaches	0.76	0.97	8.7
1240	2060	RCP8.5	288.69	rocky	0.35	0.3	4.28
1371	2060	RCP8.5	0	rocky	0.66	0.22	7.1
1500	2060	RCP8.5	0	rocky	0.62	0.54	7.04
1533	2060	RCP8.5	0	rocky	0.3	2.58	6.5
36	2070	RCP8.5	840.85	muddy	0.58	6.67	0
37	2070	RCP8.5	0	rocky	0.56	4.88	6.93
79	2070	RCP8.5	0	rocky with pocket beaches	0.54	0.39	8.48
95	2070	RCP8.5	0	rocky	0.36	0.28	6.59
97	2070	RCP8.5	0	rocky	0.35	0.76	6.59
125	2070	RCP8.5	0	rocky	0.4	0.48	6.67
131	2070	RCP8.5	0	rocky	0.88	0.25	7.33
164	2070	RCP8.5	17706.29	sandy	0.67	11.54	0
183	2070	RCP8.5	0	rocky with pocket beaches	0.75	0.73	8.71
184	2070	RCP8.5	0	rocky with pocket beaches	0.72	0.86	8.65
193	2070	RCP8.5	0	rocky	0.78	0.63	7.3
295	2070	RCP8.5	0	rocky	0.54	0.73	6.91
299	2070	RCP8.5	0	sandy	0.72	0.94	9.79
332	2070	RCP8.5	0	rocky with pocket beaches	1	0.41	8.86
356	2070	RCP8.5	0	rocky	0.09	0.92	6.15
394	2070	RCP8.5	0	muddy	0.19	9.71	7.03
395	2070	RCP8.5	6699.48	sandy	0.41	4.77	0
484	2070	RCP8.5	2905.46	sandy	0.54	2.18	0
493	2070	RCP8.5	19.24	rocky	0.42	0.21	6.55
498	2070	RCP8.5	308.56	rocky	0.5	0.96	4.36
530	2070	RCP8.5	0	rocky	0.95	0.2	7.33
565	2070	RCP8.5	0	rocky	0.81	0.89	7.33
570	2070	RCP8.5	223.14	muddy	0.37	0.82	6.64
595	2070	RCP8.5	0	sandy	0.4	0.41	9.43
712	2070	RCP8.5	732.9	muddy	0.08	9.94	0
726	2070	RCP8.5	0	rocky	0.48	0.79	6.79
733	2070	RCP8.5	0	sandy	0.2	9.04	8.24
788	2070	RCP8.5	4595.38	sandy	0.28	6.16	0
809	2070	RCP8.5	0	rocky	0.18	0.63	6.3
810	2070	RCP8.5	0	rocky	0.35	0.68	6.59
825	2070	RCP8.5	2535.83	muddy	0.11	7.36	0
826	2070	RCP8.5	0	rocky with pocket beaches	0.49	1.15	8.29
829	2070	RCP8.5	361.38	rocky	0.48	0.79	3.9
830	2070	RCP8.5	0	rocky with pocket beaches	0.55	0.67	8.44
842	2070	RCP8.5	0	rocky with pocket beaches	0.63	0.87	8.52
875	2070	RCP8.5	43.52	sandy	0.51	0.89	9.19
963	2070	RCP8.5	104.71	rocky	0.3	0.53	5.66
978	2070	RCP8.5	0	rocky	0.37	0.4	6.62
1018	2070	RCP8.5	281.16	sandy	0.29	0.71	7.28
1024	2070	RCP8.5	197.06	sandy	0.44	2.81	7.86
1042	2070	RCP8.5	0	rocky with pocket beaches	0.7	0.84	8.64
1096	2070	RCP8.5	229.35	sandy	0.72	1.29	8.19
1200	2070	RCP8.5	0	rocky with pocket beaches	0.43	0.74	8.25
1211	2070	RCP8.5	95.87	rocky	0.31	0.84	5.75
1220	2070	RCP8.5	2.06	rocky with pocket beaches	0.76	0.97	8.7
1240	2070	RCP8.5	278.76	rocky	0.35	0.3	4.36
1371	2070	RCP8.5	0	rocky	0.66	0.22	7.1
1500	2070	RCP8.5	0	rocky	0.62	0.54	7.04
1533	2070	RCP8.5	0	rocky	0.3	2.58	6.5
36	2080	RCP8.5	812.52	muddy	0.58	6.67	0
37	2080	RCP8.5	0	rocky	0.56	4.88	6.93
79	2080	RCP8.5	0	rocky with pocket beaches	0.54	0.39	8.48
95	2080	RCP8.5	0	rocky	0.36	0.28	6.59
97	2080	RCP8.5	0	rocky	0.35	0.76	6.59
125	2080	RCP8.5	0	rocky	0.4	0.48	6.67
131	2080	RCP8.5	0	rocky	0.88	0.25	7.33
164	2080	RCP8.5	15957.58	sandy	0.67	11.54	0
183	2080	RCP8.5	0	rocky with pocket beaches	0.75	0.73	8.71
184	2080	RCP8.5	0	rocky with pocket beaches	0.72	0.86	8.65
193	2080	RCP8.5	0	rocky	0.78	0.63	7.3
295	2080	RCP8.5	0	rocky	0.54	0.73	6.91
299	2080	RCP8.5	0	sandy	0.72	0.94	9.79
332	2080	RCP8.5	0	rocky with pocket beaches	1	0.41	8.86
356	2080	RCP8.5	0	rocky	0.09	0.92	6.15
394	2080	RCP8.5	0	muddy	0.19	9.71	7.03
395	2080	RCP8.5	6182.57	sandy	0.41	4.77	0
484	2080	RCP8.5	2852.66	sandy	0.54	2.18	0
493	2080	RCP8.5	19.24	rocky	0.42	0.21	6.55
498	2080	RCP8.5	308.56	rocky	0.5	0.96	4.36
530	2080	RCP8.5	0	rocky	0.95	0.2	7.33
565	2080	RCP8.5	0	rocky	0.81	0.89	7.33
570	2080	RCP8.5	196.09	muddy	0.37	0.82	6.82
595	2080	RCP8.5	0	sandy	0.4	0.41	9.43
712	2080	RCP8.5	642.7	muddy	0.08	9.94	0
726	2080	RCP8.5	0	rocky	0.48	0.79	6.79
733	2080	RCP8.5	0	sandy	0.2	9.04	8.24
788	2080	RCP8.5	4129.18	sandy	0.28	6.16	0
809	2080	RCP8.5	0	rocky	0.18	0.63	6.3
810	2080	RCP8.5	0	rocky	0.35	0.68	6.59
825	2080	RCP8.5	2289.29	muddy	0.11	7.36	0
826	2080	RCP8.5	0	rocky with pocket beaches	0.49	1.15	8.29
829	2080	RCP8.5	355.08	rocky	0.48	0.79	3.95
830	2080	RCP8.5	0	rocky with pocket beaches	0.55	0.67	8.44
842	2080	RCP8.5	0	rocky with pocket beaches	0.63	0.87	8.52
875	2080	RCP8.5	37.84	sandy	0.51	0.89	9.23
963	2080	RCP8.5	94.39	rocky	0.3	0.53	5.74
978	2080	RCP8.5	0	rocky	0.37	0.4	6.62
1018	2080	RCP8.5	247.08	sandy	0.29	0.71	7.51
1024	2080	RCP8.5	197.06	sandy	0.44	2.81	7.86
1042	2080	RCP8.5	0	rocky with pocket beaches	0.7	0.84	8.64
1096	2080	RCP8.5	225.05	sandy	0.72	1.29	8.22
1200	2080	RCP8.5	0	rocky with pocket beaches	0.43	0.74	8.25
1211	2080	RCP8.5	86.28	rocky	0.31	0.84	5.83
1220	2080	RCP8.5	1.77	rocky with pocket beaches	0.76	0.97	8.7
1240	2080	RCP8.5	268.84	rocky	0.35	0.3	4.44
1371	2080	RCP8.5	0	rocky	0.66	0.22	7.1
1500	2080	RCP8.5	0	rocky	0.62	0.54	7.04
1533	2080	RCP8.5	0	rocky	0.3	2.58	6.5
36	2090	RCP8.5	780.65	muddy	0.58	6.67	0
37	2090	RCP8.5	0	rocky	0.56	4.88	6.93
79	2090	RCP8.5	0	rocky with pocket beaches	0.54	0.39	8.48
95	2090	RCP8.5	0	rocky	0.36	0.28	6.59
97	2090	RCP8.5	0	rocky	0.35	0.76	6.59
125	2090	RCP8.5	0	rocky	0.4	0.48	6.67
131	2090	RCP8.5	0	rocky	0.88	0.25	7.33
164	2090	RCP8.5	13959.06	sandy	0.67	11.54	0
183	2090	RCP8.5	0	rocky with pocket beaches	0.75	0.73	8.71
184	2090	RCP8.5	0	rocky with pocket beaches	0.72	0.86	8.65
193	2090	RCP8.5	0	rocky	0.78	0.63	7.3
295	2090	RCP8.5	0	rocky	0.54	0.73	6.91
299	2090	RCP8.5	0	sandy	0.72	0.94	9.79
332	2090	RCP8.5	0	rocky with pocket beaches	1	0.41	8.86
356	2090	RCP8.5	0	rocky	0.09	0.92	6.15
394	2090	RCP8.5	0	muddy	0.19	9.71	7.03
395	2090	RCP8.5	5591.82	sandy	0.41	4.77	0
484	2090	RCP8.5	2793.27	sandy	0.54	2.18	0
493	2090	RCP8.5	19.24	rocky	0.42	0.21	6.55
498	2090	RCP8.5	308.56	rocky	0.5	0.96	4.36
530	2090	RCP8.5	0	rocky	0.95	0.2	7.33
565	2090	RCP8.5	0	rocky	0.81	0.89	7.33
570	2090	RCP8.5	169.04	muddy	0.37	0.82	7.01
595	2090	RCP8.5	0	sandy	0.4	0.41	9.43
712	2090	RCP8.5	541.22	muddy	0.08	9.94	0
726	2090	RCP8.5	0	rocky	0.48	0.79	6.79
733	2090	RCP8.5	0	sandy	0.2	9.04	8.24
788	2090	RCP8.5	3596.38	sandy	0.28	6.16	0
809	2090	RCP8.5	0	rocky	0.18	0.63	6.3
810	2090	RCP8.5	0	rocky	0.35	0.68	6.59
825	2090	RCP8.5	2042.75	muddy	0.11	7.36	0
826	2090	RCP8.5	0	rocky with pocket beaches	0.49	1.15	8.29
829	2090	RCP8.5	347.88	rocky	0.48	0.79	4.01
830	2090	RCP8.5	0	rocky with pocket beaches	0.55	0.67	8.44
842	2090	RCP8.5	0	rocky with pocket beaches	0.63	0.87	8.52
875	2090	RCP8.5	31.45	sandy	0.51	0.89	9.28
963	2090	RCP8.5	82.59	rocky	0.3	0.53	5.83
978	2090	RCP8.5	0	rocky	0.37	0.4	6.62
1018	2090	RCP8.5	213	sandy	0.29	0.71	7.74
1024	2090	RCP8.5	197.06	sandy	0.44	2.81	7.86
1042	2090	RCP8.5	0	rocky with pocket beaches	0.7	0.84	8.64
1096	2090	RCP8.5	220.2	sandy	0.72	1.29	8.25
1200	2090	RCP8.5	0	rocky with pocket beaches	0.43	0.74	8.25
1211	2090	RCP8.5	75.33	rocky	0.31	0.84	5.92
1220	2090	RCP8.5	1.47	rocky with pocket beaches	0.76	0.97	8.7
1240	2090	RCP8.5	257.5	rocky	0.35	0.3	4.53
1371	2090	RCP8.5	0	rocky	0.66	0.22	7.1
1500	2090	RCP8.5	0	rocky	0.62	0.54	7.04
1533	2090	RCP8.5	0	rocky	0.3	2.58	6.5
36	2100	RCP8.5	734.62	muddy	0.58	6.67	0
37	2100	RCP8.5	0	rocky	0.56	4.88	6.93
79	2100	RCP8.5	0	rocky with pocket beaches	0.54	0.39	8.48
95	2100	RCP8.5	0	rocky	0.36	0.28	6.59
97	2100	RCP8.5	0	rocky	0.35	0.76	6.59
125	2100	RCP8.5	0	rocky	0.4	0.48	6.67
131	2100	RCP8.5	0	rocky	0.88	0.25	7.33
164	2100	RCP8.5	10961.27	sandy	0.67	11.54	0
183	2100	RCP8.5	0	rocky with pocket beaches	0.75	0.73	8.71
184	2100	RCP8.5	0	rocky with pocket beaches	0.72	0.86	8.65
193	2100	RCP8.5	0	rocky	0.78	0.63	7.3
295	2100	RCP8.5	0	rocky	0.54	0.73	6.91
299	2100	RCP8.5	0	sandy	0.72	0.94	9.79
332	2100	RCP8.5	0	rocky with pocket beaches	1	0.41	8.86
356	2100	RCP8.5	0	rocky	0.09	0.92	6.15
394	2100	RCP8.5	0	muddy	0.19	9.71	7.03
395	2100	RCP8.5	4705.69	sandy	0.41	4.77	0
484	2100	RCP8.5	2707.47	sandy	0.54	2.18	0
493	2100	RCP8.5	19.24	rocky	0.42	0.21	6.55
498	2100	RCP8.5	308.56	rocky	0.5	0.96	4.36
530	2100	RCP8.5	0	rocky	0.95	0.2	7.33
565	2100	RCP8.5	0	rocky	0.81	0.89	7.33
570	2100	RCP8.5	128.47	muddy	0.37	0.82	7.29
595	2100	RCP8.5	0	sandy	0.4	0.41	9.43
712	2100	RCP8.5	405.91	muddy	0.08	9.94	4.06
726	2100	RCP8.5	0	rocky	0.48	0.79	6.79
733	2100	RCP8.5	0	sandy	0.2	9.04	8.24
788	2100	RCP8.5	2863.79	sandy	0.28	6.16	0
809	2100	RCP8.5	0	rocky	0.18	0.63	6.3
810	2100	RCP8.5	0	rocky	0.35	0.68	6.59
825	2100	RCP8.5	1655.33	muddy	0.11	7.36	0
826	2100	RCP8.5	0	rocky with pocket beaches	0.49	1.15	8.29
829	2100	RCP8.5	337.07	rocky	0.48	0.79	4.1
830	2100	RCP8.5	0	rocky with pocket beaches	0.55	0.67	8.44
842	2100	RCP8.5	0	rocky with pocket beaches	0.63	0.87	8.52
875	2100	RCP8.5	22.21	sandy	0.51	0.89	9.34
963	2100	RCP8.5	66.37	rocky	0.3	0.53	5.96
978	2100	RCP8.5	0	rocky	0.37	0.4	6.62
1018	2100	RCP8.5	157.62	sandy	0.29	0.71	8.12
1024	2100	RCP8.5	197.06	sandy	0.44	2.81	7.86
1042	2100	RCP8.5	0	rocky with pocket beaches	0.7	0.84	8.64
1096	2100	RCP8.5	212.67	sandy	0.72	1.29	8.3
1200	2100	RCP8.5	0	rocky with pocket beaches	0.43	0.74	8.25
1211	2100	RCP8.5	58.89	rocky	0.31	0.84	6.05
1220	2100	RCP8.5	1.05	rocky with pocket beaches	0.76	0.97	8.7
1240	2100	RCP8.5	240.49	rocky	0.35	0.3	4.67
1371	2100	RCP8.5	0	rocky	0.66	0.22	7.1
1500	2100	RCP8.5	0	rocky	0.62	0.54	7.04
1533	2100	RCP8.5	0	rocky	0.3	2.58	6.5
36	2000	High-End	968.32	muddy	0.58	6.67	0
37	2000	High-End	0	rocky	0.56	4.88	6.93
79	2000	High-End	0	rocky with pocket beaches	0.54	0.39	8.48
95	2000	High-End	0	rocky	0.36	0.28	6.59
97	2000	High-End	0	rocky	0.35	0.76	6.59
125	2000	High-End	0	rocky	0.4	0.48	6.67
131	2000	High-End	0	rocky	0.88	0.25	7.33
164	2000	High-End	25700.4	sandy	0.67	11.54	0
183	2000	High-End	0	rocky with pocket beaches	0.75	0.73	8.71
184	2000	High-End	0	rocky with pocket beaches	0.72	0.86	8.65
193	2000	High-End	0	rocky	0.78	0.63	7.3
295	2000	High-End	0	rocky	0.54	0.73	6.91
299	2000	High-End	0	sandy	0.72	0.94	9.79
332	2000	High-End	0	rocky with pocket beaches	1	0.41	8.86
356	2000	High-End	0	rocky	0.09	0.92	6.15
394	2000	High-End	0	muddy	0.19	9.71	7.03
395	2000	High-End	9136.33	sandy	0.41	4.77	0
484	2000	High-End	3156.24	sandy	0.54	2.18	0
493	2000	High-End	19.24	rocky	0.42	0.21	6.55
498	2000	High-End	308.56	rocky	0.5	0.96	4.36
530	2000	High-End	0	rocky	0.95	0.2	7.33
565	2000	High-End	0	rocky	0.81	0.89	7.33
570	2000	High-End	338.09	muddy	0.37	0.82	5.85
595	2000	High-End	0	sandy	0.4	0.41	9.43
712	2000	High-End	1127.54	muddy	0.08	9.94	0
726	2000	High-End	0	rocky	0.48	0.79	6.79
733	2000	High-End	0	sandy	0.2	9.04	8.24
788	2000	High-End	6659.97	sandy	0.28	6.16	0
809	2000	High-End	0	rocky	0.18	0.63	6.3
810	2000	High-End	0	rocky	0.35	0.68	6.59
825	2000	High-End	3521.98	muddy	0.11	7.36	0
826	2000	High-End	0	rocky with pocket beaches	0.49	1.15	8.29
829	2000	High-End	391.08	rocky	0.48	0.79	3.66
830	2000	High-End	0	rocky with pocket beaches	0.55	0.67	8.44
842	2000	High-End	0	rocky with pocket beaches	0.63	0.87	8.52
875	2000	High-End	71.23	sandy	0.51	0.89	9
963	2000	High-End	147.48	rocky	0.3	0.53	5.32
978	2000	High-End	0	rocky	0.37	0.4	6.62
1018	2000	High-End	426	sandy	0.29	0.71	6.28
1024	2000	High-End	197.06	sandy	0.44	2.81	7.86
1042	2000	High-End	0	rocky with pocket beaches	0.7	0.84	8.64
1096	2000	High-End	249.81	sandy	0.72	1.29	8.05
1200	2000	High-End	0	rocky with pocket beaches	0.43	0.74	8.25
1211	2000	High-End	136.96	rocky	0.31	0.84	5.42
1220	2000	High-End	3.27	rocky with pocket beaches	0.76	0.97	8.7
1240	2000	High-End	324.13	rocky	0.35	0.3	4
1371	2000	High-End	0	rocky	0.66	0.22	7.1
1500	2000	High-End	0	rocky	0.62	0.54	7.04
1533	2000	High-End	0	rocky	0.3	2.58	6.5
36	2010	High-End	936.45	muddy	0.58	6.67	0
37	2010	High-End	0	rocky	0.56	4.88	6.93
79	2010	High-End	0	rocky with pocket beaches	0.54	0.39	8.48
95	2010	High-End	0	rocky	0.36	0.28	6.59
97	2010	High-End	0	rocky	0.35	0.76	6.59
125	2010	High-End	0	rocky	0.4	0.48	6.67
131	2010	High-End	0	rocky	0.88	0.25	7.33
164	2010	High-End	23701.87	sandy	0.67	11.54	0
183	2010	High-End	0	rocky with pocket beaches	0.75	0.73	8.71
184	2010	High-End	0	rocky with pocket beaches	0.72	0.86	8.65
193	2010	High-End	0	rocky	0.78	0.63	7.3
295	2010	High-End	0	rocky	0.54	0.73	6.91
299	2010	High-End	0	sandy	0.72	0.94	9.79
332	2010	High-End	0	rocky with pocket beaches	1	0.41	8.86
356	2010	High-End	0	rocky	0.09	0.92	6.15
394	2010	High-End	0	muddy	0.19	9.71	7.03
395	2010	High-End	8471.73	sandy	0.41	4.77	0
484	2010	High-End	3096.84	sandy	0.54	2.18	0
493	2010	High-End	19.24	rocky	0.42	0.21	6.55
498	2010	High-End	308.56	rocky	0.5	0.96	4.36
530	2010	High-End	0	rocky	0.95	0.2	7.33
565	2010	High-End	0	rocky	0.81	0.89	7.33
570	2010	High-End	307.66	muddy	0.37	0.82	6.06
595	2010	High-End	0	sandy	0.4	0.41	9.43
712	2010	High-End	1003.51	muddy	0.08	9.94	0
726	2010	High-End	0	rocky	0.48	0.79	6.79
733	2010	High-End	0	sandy	0.2	9.04	8.24
788	2010	High-End	5993.97	sandy	0.28	6.16	0
809	2010	High-End	0	rocky	0.18	0.63	6.3
810	2010	High-End	0	rocky	0.35	0.68	6.59
825	2010	High-End	3205	muddy	0.11	7.36	0
826	2010	High-End	0	rocky with pocket beaches	0.49	1.15	8.29
829	2010	High-End	382.98	rocky	0.48	0.79	3.73
830	2010	High-End	0	rocky with pocket beaches	0.55	0.67	8.44
842	2010	High-End	0	rocky with pocket beaches	0.63	0.87	8.52
875	2010	High-End	64.84	sandy	0.51	0.89	9.05
963	2010	High-End	134.21	rocky	0.3	0.53	5.42
978	2010	High-End	0	rocky	0.37	0.4	6.62
1018	2010	High-End	387.66	sandy	0.29	0.71	6.55
1024	2010	High-End	197.06	sandy	0.44	2.81	7.86
1042	2010	High-End	0	rocky with pocket beaches	0.7	0.84	8.64
1096	2010	High-End	244.97	sandy	0.72	1.29	8.08
1200	2010	High-End	0	rocky with pocket beaches	0.43	0.74	8.25
1211	2010	High-End	126	rocky	0.31	0.84	5.51
1220	2010	High-End	2.98	rocky with pocket beaches	0.76	0.97	8.7
1240	2010	High-End	311.37	rocky	0.35	0.3	4.1
1371	2010	High-End	0	rocky	0.66	0.22	7.1
1500	2010	High-End	0	rocky	0.62	0.54	7.04
1533	2010	High-End	0	rocky	0.3	2.58	6.5
36	2020	High-End	901.04	muddy	0.58	6.67	0
37	2020	High-End	0	rocky	0.56	4.88	6.93
79	2020	High-End	0	rocky with pocket beaches	0.54	0.39	8.48
95	2020	High-End	0	rocky	0.36	0.28	6.59
97	2020	High-End	0	rocky	0.35	0.76	6.59
125	2020	High-End	0	rocky	0.4	0.48	6.67
131	2020	High-End	0	rocky	0.88	0.25	7.33
164	2020	High-End	21453.53	sandy	0.67	11.54	0
183	2020	High-End	0	rocky with pocket beaches	0.75	0.73	8.71
184	2020	High-End	0	rocky with pocket beaches	0.72	0.86	8.65
193	2020	High-End	0	rocky	0.78	0.63	7.3
295	2020	High-End	0	rocky	0.54	0.73	6.91
299	2020	High-End	0	sandy	0.72	0.94	9.79
332	2020	High-End	0	rocky with pocket beaches	1	0.41	8.86
356	2020	High-End	0	rocky	0.09	0.92	6.15
394	2020	High-End	0	muddy	0.19	9.71	7.03
395	2020	High-End	7807.14	sandy	0.41	4.77	0
484	2020	High-End	3030.85	sandy	0.54	2.18	0
493	2020	High-End	19.24	rocky	0.42	0.21	6.55
498	2020	High-End	308.56	rocky	0.5	0.96	4.36
530	2020	High-End	0	rocky	0.95	0.2	7.33
565	2020	High-End	0	rocky	0.81	0.89	7.33
570	2020	High-End	277.23	muddy	0.37	0.82	6.27
595	2020	High-End	0	sandy	0.4	0.41	9.43
712	2020	High-End	902.03	muddy	0.08	9.94	0
726	2020	High-End	0	rocky	0.48	0.79	6.79
733	2020	High-End	0	sandy	0.2	9.04	8.24
788	2020	High-End	5394.58	sandy	0.28	6.16	0
809	2020	High-End	0	rocky	0.18	0.63	6.3
810	2020	High-End	0	rocky	0.35	0.68	6.59
825	2020	High-End	2888.02	muddy	0.11	7.36	0
826	2020	High-End	0	rocky with pocket beaches	0.49	1.15	8.29
829	2020	High-End	375.78	rocky	0.48	0.79	3.79
830	2020	High-End	0	rocky with pocket beaches	0.55	0.67	8.44
842	2020	High-End	0	rocky with pocket beaches	0.63	0.87	8.52
875	2020	High-End	57.73	sandy	0.51	0.89	9.1
963	2020	High-End	120.93	rocky	0.3	0.53	5.53
978	2020	High-End	0	rocky	0.37	0.4	6.62
1018	2020	High-End	349.32	sandy	0.29	0.71	6.81
1024	2020	High-End	197.06	sandy	0.44	2.81	7.86
1042	2020	High-End	0	rocky with pocket beaches	0.7	0.84	8.64
1096	2020	High-End	239.58	sandy	0.72	1.29	8.12
1200	2020	High-End	0	rocky with pocket beaches	0.43	0.74	8.25
1211	2020	High-End	115.05	rocky	0.31	0.84	5.6
1220	2020	High-End	2.65	rocky with pocket beaches	0.76	0.97	8.7
1240	2020	High-End	298.61	rocky	0.35	0.3	4.2
1371	2020	High-End	0	rocky	0.66	0.22	7.1
1500	2020	High-End	0	rocky	0.62	0.54	7.04
1533	2020	High-End	0	rocky	0.3	2.58	6.5
36	2030	High-End	862.09	muddy	0.58	6.67	0
37	2030	High-End	0	rocky	0.56	4.88	6.93
79	2030	High-End	0	rocky with pocket beaches	0.54	0.39	8.48
95	2030	High-End	0	rocky	0.36	0.28	6.59
97	2030	High-End	0	rocky	0.35	0.76	6.59
125	2030	High-End	0	rocky	0.4	0.48	6.67
131	2030	High-End	0	rocky	0.88	0.25	7.33
164	2030	High-End	18955.37	sandy	0.67	11.54	0
183	2030	High-End	0	rocky with pocket beaches	0.75	0.73	8.71
184	2030	High-End	0	rocky with pocket beaches	0.72	0.86	8.65
193	2030	High-End	0	rocky	0.78	0.63	7.3
295	2030	High-End	0	rocky	0.54	0.73	6.91
299	2030	High-End	0	sandy	0.72	0.94	9.79
332	2030	High-End	0	rocky with pocket beaches	1	0.41	8.86
356	2030	High-End	0	rocky	0.09	0.92	6.15
394	2030	High-End	0	muddy	0.19	9.71	7.03
395	2030	High-End	7068.7	sandy	0.41	4.77	0
484	2030	High-End	2951.66	sandy	0.54	2.18	0
493	2030	High-End	19.24	rocky	0.42	0.21	6.55
498	2030	High-End	308.56	rocky	0.5	0.96	4.36
530	2030	High-End	0	rocky	0.95	0.2	7.33
565	2030	High-End	0	rocky	0.81	0.89	7.33
570	2030	High-End	240.04	muddy	0.37	0.82	6.52
595	2030	High-End	0	sandy	0.4	0.41	9.43
712	2030	High-End	789.28	muddy	0.08	9.94	0
726	2030	High-End	0	rocky	0.48	0.79	6.79
733	2030	High-End	0	sandy	0.2	9.04	8.24
788	2030	High-End	4795.18	sandy	0.28	6.16	0
809	2030	High-End	0	rocky	0.18	0.63	6.3
810	2030	High-End	0	rocky	0.35	0.68	6.59
825	2030	High-End	2571.05	muddy	0.11	7.36	0
826	2030	High-End	0	rocky with pocket beaches	0.49	1.15	8.29
829	2030	High-End	366.78	rocky	0.48	0.79	3.86
830	2030	High-End	0	rocky with pocket beaches	0.55	0.67	8.44
842	2030	High-End	0	rocky with pocket beaches	0.63	0.87	8.52
875	2030	High-End	49.21	sandy	0.51	0.89	9.16
963	2030	High-End	106.19	rocky	0.3	0.53	5.65
978	2030	High-End	0	rocky	0.37	0.4	6.62
1018	2030	High-End	298.2	sandy	0.29	0.71	7.16
1024	2030	High-End	197.06	sandy	0.44	2.81	7.86
1042	2030	High-End	0	rocky with pocket beaches	0.7	0.84	8.64
1096	2030	High-End	233.12	sandy	0.72	1.29	8.16
1200	2030	High-End	0	rocky with pocket beaches	0.43	0.74	8.25
1211	2030	High-End	101.35	rocky	0.31	0.84	5.71
1220	2030	High-End	2.26	rocky with pocket beaches	0.76	0.97	8.7
1240	2030	High-End	284.43	rocky	0.35	0.3	4.31
1371	2030	High-End	0	rocky	0.66	0.22	7.1
1500	2030	High-End	0	rocky	0.62	0.54	7.04
1533	2030	High-End	0	rocky	0.3	2.58	6.5
36	2040	High-End	816.06	muddy	0.58	6.67	0
37	2040	High-End	0	rocky	0.56	4.88	6.93
79	2040	High-End	0	rocky with pocket beaches	0.54	0.39	8.48
95	2040	High-End	0	rocky	0.36	0.28	6.59
97	2040	High-End	0	rocky	0.35	0.76	6.59
125	2040	High-End	0	rocky	0.4	0.48	6.67
131	2040	High-End	0	rocky	0.88	0.25	7.33
164	2040	High-End	15957.58	sandy	0.67	11.54	0
183	2040	High-End	0	rocky with pocket beaches	0.75	0.73	8.71
184	2040	High-End	0	rocky with pocket beaches	0.72	0.86	8.65
193	2040	High-End	0	rocky	0.78	0.63	7.3
295	2040	High-End	0	rocky	0.54	0.73	6.91
299	2040	High-End	0	sandy	0.72	0.94	9.79
332	2040	High-End	0	rocky with pocket beaches	1	0.41	8.86
356	2040	High-End	0	rocky	0.09	0.92	6.15
394	2040	High-End	0	muddy	0.19	9.71	7.03
395	2040	High-End	6108.73	sandy	0.41	4.77	0
484	2040	High-End	2865.86	sandy	0.54	2.18	0
493	2040	High-End	19.24	rocky	0.42	0.21	6.55
498	2040	High-End	308.56	rocky	0.5	0.96	4.36
530	2040	High-End	0	rocky	0.95	0.2	7.33
565	2040	High-End	0	rocky	0.81	0.89	7.33
570	2040	High-End	199.47	muddy	0.37	0.82	6.8
595	2040	High-End	0	sandy	0.4	0.41	9.43
712	2040	High-End	653.97	muddy	0.08	9.94	0
726	2040	High-End	0	rocky	0.48	0.79	6.79
733	2040	High-End	0	sandy	0.2	9.04	8.24
788	2040	High-End	3995.98	sandy	0.28	6.16	0
809	2040	High-End	0	rocky	0.18	0.63	6.3
810	2040	High-End	0	rocky	0.35	0.68	6.59
825	2040	High-End	2183.63	muddy	0.11	7.36	0
826	2040	High-End	0	rocky with pocket beaches	0.49	1.15	8.29
829	2040	High-End	355.08	rocky	0.48	0.79	3.95
830	2040	High-End	0	rocky with pocket beaches	0.55	0.67	8.44
842	2040	High-End	0	rocky with pocket beaches	0.63	0.87	8.52
875	2040	High-End	40.68	sandy	0.51	0.89	9.21
963	2040	High-End	89.96	rocky	0.3	0.53	5.78
978	2040	High-End	0	rocky	0.37	0.4	6.62
1018	2040	High-End	242.82	sandy	0.29	0.71	7.54
1024	2040	High-End	197.06	sandy	0.44	2.81	7.86
1042	2040	High-End	0	rocky with pocket beaches	0.7	0.84	8.64
1096	2040	High-End	225.59	sandy	0.72	1.29	8.21
1200	2040	High-End	0	rocky with pocket beaches	0.43	0.74	8.25
1211	2040	High-End	84.92	rocky	0.31	0.84	5.84
1220	2040	High-End	1.8	rocky with pocket beaches	0.76	0.97	8.7
1240	2040	High-End	267.42	rocky	0.35	0.3	4.45
1371	2040	High-End	0	rocky	0.66	0.22	7.1
1500	2040	High-End	0	rocky	0.62	0.54	7.04
1533	2040	High-End	0	rocky	0.3	2.58	6.5
36	2050	High-End	762.95	muddy	0.58	6.67	0
37	2050	High-End	0	rocky	0.56	4.88	6.93
79	2050	High-End	0	rocky with pocket beaches	0.54	0.39	8.48
95	2050	High-End	0	rocky	0.36	0.28	6.59
97	2050	High-End	0	rocky	0.35	0.76	6.59
125	2050	High-End	0	rocky	0.4	0.48	6.67
131	2050	High-End	0	rocky	0.88	0.25	7.33
164	2050	High-End	12210.35	sandy	0.67	11.54	0
183	2050	High-End	0	rocky with pocket beaches	0.75	0.73	8.71
184	2050	High-End	0	rocky with pocket beaches	0.72	0.86	8.65
193	2050	High-End	0	rocky	0.78	0.63	7.3
295	2050	High-End	0	rocky	0.54	0.73	6.91
299	2050	High-End	0	sandy	0.72	0.94	9.79
332	2050	High-End	0	rocky with pocket beaches	1	0.41	8.86
356	2050	High-End	0	rocky	0.09	0.92	6.15
394	2050	High-End	0	muddy	0.19	9.71	7.03
395	2050	High-End	5001.07	sandy	0.41	4.77	0
484	2050	High-End	2766.87	sandy	0.54	2.18	0
493	2050	High-End	19.24	rocky	0.42	0.21	6.55
498	2050	High-End	308.56	rocky	0.5	0.96	4.36
530	2050	High-End	0	rocky	0.95	0.2	7.33
565	2050	High-End	0	rocky	0.81	0.89	7.33
570	2050	High-End	148.76	muddy	0.37	0.82	7.15
595	2050	High-End	0	sandy	0.4	0.41	9.43
712	2050	High-End	496.12	muddy	0.08	9.94	3.44
726	2050	High-End	0	rocky	0.48	0.79	6.79
733	2050	High-End	0	sandy	0.2	9.04	8.24
788	2050	High-End	3063.59	sandy	0.28	6.16	0
809	2050	High-End	0	rocky	0.18	0.63	6.3
810	2050	High-End	0	rocky	0.35	0.68	6.59
825	2050	High-End	1725.77	muddy	0.11	7.36	0
826	2050	High-End	0	rocky with pocket beaches	0.49	1.15	8.29
829	2050	High-End	342.47	rocky	0.48	0.79	4.05
830	2050	High-End	0	rocky with pocket beaches	0.55	0.67	8.44
842	2050	High-End	0	rocky with pocket beaches	0.63	0.87	8.52
875	2050	High-End	30.03	sandy	0.51	0.89	9.29
963	2050	High-End	69.32	rocky	0.3	0.53	5.94
978	2050	High-End	0	rocky	0.37	0.4	6.62
1018	2050	High-End	183.18	sandy	0.29	0.71	7.95
1024	2050	High-End	197.06	sandy	0.44	2.81	7.86
1042	2050	High-End	0	rocky with pocket beaches	0.7	0.84	8.64
1096	2050	High-End	217.51	sandy	0.72	1.29	8.27
1200	2050	High-End	0	rocky with pocket beaches	0.43	0.74	8.25
1211	2050	High-End	65.74	rocky	0.31	0.84	5.99
1220	2050	High-End	1.34	rocky with pocket beaches	0.76	0.97	8.7
1240	2050	High-End	247.57	rocky	0.35	0.3	4.61
1371	2050	High-End	0	rocky	0.66	0.22	7.1
1500	2050	High-End	0	rocky	0.62	0.54	7.04
1533	2050	High-End	0	rocky	0.3	2.58	6.5
36	2060	High-End	709.83	muddy	0.58	6.67	0
37	2060	High-End	0	rocky	0.56	4.88	6.93
79	2060	High-End	0	rocky with pocket beaches	0.54	0.39	8.48
95	2060	High-End	0	rocky	0.36	0.28	6.59
97	2060	High-End	0	rocky	0.35	0.76	6.59
125	2060	High-End	0	rocky	0.4	0.48	6.67
131	2060	High-End	0	rocky	0.88	0.25	7.33
164	2060	High-End	8712.93	sandy	0.67	11.54	0
183	2060	High-End	0	rocky with pocket beaches	0.75	0.73	8.71
184	2060	High-End	0	rocky with pocket beaches	0.72	0.86	8.65
193	2060	High-End	0	rocky	0.78	0.63	7.3
295	2060	High-End	0	rocky	0.54	0.73	6.91
299	2060	High-End	0	sandy	0.72	0.94	9.79
332	2060	High-End	0	rocky with pocket beaches	1	0.41	8.86
356	2060	High-End	0	rocky	0.09	0.92	6.15
394	2060	High-End	0	muddy	0.19	9.71	7.03
395	2060	High-End	3893.41	sandy	0.41	4.77	0
484	2060	High-End	2654.68	sandy	0.54	2.18	0
493	2060	High-End	19.24	rocky	0.42	0.21	6.55
498	2060	High-End	308.56	rocky	0.5	0.96	4.36
530	2060	High-End	0	rocky	0.95	0.2	7.33
565	2060	High-End	0	rocky	0.81	0.89	7.33
570	2060	High-End	91.28	muddy	0.37	0.82	7.54
595	2060	High-End	0	sandy	0.4	0.41	9.43
712	2060	High-End	315.71	muddy	0.08	9.94	4.68
726	2060	High-End	0	rocky	0.48	0.79	6.79
733	2060	High-End	0	sandy	0.2	9.04	8.24
788	2060	High-End	1997.99	sandy	0.28	6.16	0
809	2060	High-End	0	rocky	0.18	0.63	6.3
810	2060	High-End	0	rocky	0.35	0.68	6.59
825	2060	High-End	1197.47	muddy	0.11	7.36	0
826	2060	High-End	0	rocky with pocket beaches	0.49	1.15	8.29
829	2060	High-End	328.97	rocky	0.48	0.79	4.16
830	2060	High-End	0	rocky with pocket beaches	0.55	0.67	8.44
842	2060	High-End	0	rocky with pocket beaches	0.63	0.87	8.52
875	2060	High-End	18.66	sandy	0.51	0.89	9.36
963	2060	High-End	47.19	rocky	0.3	0.53	6.12
978	2060	High-End	0	rocky	0.37	0.4	6.62
1018	2060	High-End	115.02	sandy	0.29	0.71	8.42
1024	2060	High-End	197.06	sandy	0.44	2.81	7.86
1042	2060	High-End	0	rocky with pocket beaches	0.7	0.84	8.64
1096	2060	High-End	208.9	sandy	0.72	1.29	8.33
1200	2060	High-End	0	rocky with pocket beaches	0.43	0.74	8.25
1211	2060	High-End	45.2	rocky	0.31	0.84	6.16
1220	2060	High-End	0.78	rocky with pocket beaches	0.76	0.97	8.7
1240	2060	High-End	226.31	rocky	0.35	0.3	4.78
1371	2060	High-End	0	rocky	0.66	0.22	7.1
1500	2060	High-End	0	rocky	0.62	0.54	7.04
1533	2060	High-End	0	rocky	0.3	2.58	6.5
36	2070	High-End	646.1	muddy	0.58	6.67	0
37	2070	High-End	0	rocky	0.56	4.88	6.93
79	2070	High-End	0	rocky with pocket beaches	0.54	0.39	8.48
95	2070	High-End	0	rocky	0.36	0.28	6.59
97	2070	High-End	0	rocky	0.35	0.76	6.59
125	2070	High-End	0	rocky	0.4	0.48	6.67
131	2070	High-End	0	rocky	0.88	0.25	7.33
164	2070	High-End	4466.06	sandy	0.67	11.54	0
183	2070	High-End	0	rocky with pocket beaches	0.75	0.73	8.71
184	2070	High-End	0	rocky with pocket beaches	0.72	0.86	8.65
193	2070	High-End	0	rocky	0.78	0.63	7.3
295	2070	High-End	0	rocky	0.54	0.73	6.91
299	2070	High-End	0	sandy	0.72	0.94	9.79
332	2070	High-End	0	rocky with pocket beaches	1	0.41	8.86
356	2070	High-End	0	rocky	0.09	0.92	6.15
394	2070	High-End	0	muddy	0.19	9.71	7.03
395	2070	High-End	2638.06	sandy	0.41	4.77	0
484	2070	High-End	2535.89	sandy	0.54	2.18	0
493	2070	High-End	19.24	rocky	0.42	0.21	6.55
498	2070	High-End	308.56	rocky	0.5	0.96	4.36
530	2070	High-End	0	rocky	0.95	0.2	7.33
565	2070	High-End	0	rocky	0.81	0.89	7.33
570	2070	High-End	37.19	muddy	0.37	0.82	7.91
595	2070	High-End	0	sandy	0.4	0.41	9.43
712	2070	High-End	146.58	muddy	0.08	9.94	5.84
726	2070	High-End	0	rocky	0.48	0.79	6.79
733	2070	High-End	0	sandy	0.2	9.04	8.24
788	2070	High-End	999	sandy	0.28	6.16	0
809	2070	High-End	0	rocky	0.18	0.63	6.3
810	2070	High-End	0	rocky	0.35	0.68	6.59
825	2070	High-End	704.4	muddy	0.11	7.36	0
826	2070	High-End	0	rocky with pocket beaches	0.49	1.15	8.29
829	2070	High-End	314.57	rocky	0.48	0.79	4.28
830	2070	High-End	0	rocky with pocket beaches	0.55	0.67	8.44
842	2070	High-End	0	rocky with pocket beaches	0.63	0.87	8.52
875	2070	High-End	5.87	sandy	0.51	0.89	9.49
963	2070	High-End	23.6	rocky	0.3	0.53	6.31
978	2070	High-End	0	rocky	0.37	0.4	6.62
[truncated: 158 more rows]
